# Supplementary material for: 2-(1,3-Benzothia­zol-2-yl)guanidine
Source: Acta Crystallogr Sect E Struct Rep Online. 2011 Mar 5;67(Pt 4):o786. doi: 10.1107/S160053681100732X (PMC3099861; doi:10.1107/S160053681100732X)
Supplement: Supplementary file 2 [file e-67-0o786-Isup2.hkl]

# 
# h,k,l, Fc-squared, Fo-squared, sigma(Fo-squared) and status flag 
# 
data_I
_shelx_title '  Pbca' 
_shelx_refln_list_code          4 
_shelx_F_calc_maximum      334.06 
_exptl_crystal_F_000      1600.00 
_reflns_d_resolution_high  0.7698 
 
loop_ 
 _symmetry_equiv_pos_as_xyz 
 'x, y, z' 
 '-x+1/2, -y, z+1/2' 
 '-x, y+1/2, -z+1/2' 
 'x+1/2, -y+1/2, -z' 
 '-x, -y, -z' 
 'x-1/2, y, -z-1/2' 
 'x, -y-1/2, z-1/2' 
 '-x-1/2, y-1/2, z' 
 
_cell_length_a    10.2970 
_cell_length_b    10.0817 
_cell_length_c    33.5158 
_cell_angle_alpha  90.000 
_cell_angle_beta   90.000 
_cell_angle_gamma  90.000 
 
_shelx_F_squared_multiplier     1.000 
 
loop_ 
 _refln_index_h 
 _refln_index_k 
 _refln_index_l 
 _refln_F_squared_calc 
 _refln_F_squared_meas 
 _refln_F_squared_sigma 
 _refln_observed_status 
   2   0   0      117.77      100.30      2.37 o 
   4   0   0    11883.81    11553.88    160.59 o 
   6   0   0    10529.45    10244.02    143.48 o 
   8   0   0      518.98      554.26     14.08 o 
  10   0   0     1276.94     1251.22     38.83 o 
  12   0   0      161.63      173.29     12.37 o 
   2   1   0      427.13      464.12      5.06 o 
   4   1   0      365.07      430.08      5.64 o 
   6   1   0     1149.41     1109.15     15.51 o 
   8   1   0        2.76       -0.05      2.27 o 
  10   1   0      424.74      427.75      9.38 o 
  12   1   0      128.33      164.08      8.51 o 
   0   2   0   111599.13   110989.91   1620.97 o 
   2   2   0    17559.42    17399.10    157.95 o 
   4   2   0    20161.48    20607.60    266.99 o 
   6   2   0        4.01       -2.38      4.01 o 
   8   2   0      567.27      558.84     11.31 o 
  10   2   0     1668.61     1698.17     22.89 o 
  12   2   0       44.76       64.47      6.73 o 
   2   3   0    15436.46    15269.35    138.50 o 
   4   3   0     1533.72     1693.94     25.66 o 
   6   3   0       40.31       21.64      2.71 o 
   8   3   0      418.34      382.59      8.24 o 
  10   3   0        0.03       -4.52      3.72 o 
  12   3   0       32.81       33.94      5.16 o 
   0   4   0     9118.97    10029.16    139.72 o 
   2   4   0       56.50      110.94      5.61 o 
   4   4   0    12219.90    12739.84    137.43 o 
   6   4   0      434.42      453.23      8.29 o 
   8   4   0      143.62      151.05      8.54 o 
  10   4   0      268.95      299.72      8.26 o 
  12   4   0        8.50        1.94      5.01 o 
   2   5   0     2110.68     2254.26     24.05 o 
   4   5   0      274.41      328.78      6.21 o 
   6   5   0       57.04       54.59      3.60 o 
   8   5   0     1287.08     1257.88     17.90 o 
  10   5   0      149.80      143.40      6.75 o 
  12   5   0        1.38       15.08      5.77 o 
   0   6   0      969.36      806.80     14.74 o 
   2   6   0    12429.52    12817.18    126.67 o 
   4   6   0      269.34      316.38      6.91 o 
   6   6   0     6699.88     6508.48     92.08 o 
   8   6   0     1079.77     1092.14     16.39 o 
  10   6   0       33.70       40.09      5.70 o 
   2   7   0     1030.06      968.13     13.37 o 
   4   7   0      171.58      169.59      4.33 o 
   6   7   0      186.10      208.82      6.65 o 
   8   7   0       74.06       71.26      6.13 o 
  10   7   0       84.14       85.29      8.60 o 
   0   8   0      484.32      463.89     34.63 o 
   2   8   0      734.58      754.73     10.74 o 
   4   8   0     3235.82     3311.54     40.65 o 
   6   8   0       35.08       19.94      4.82 o 
   8   8   0        0.31       -1.17      4.64 o 
  10   8   0      129.83      121.17      8.16 o 
   2   9   0     1770.78     1776.38     26.54 o 
   4   9   0       13.60       13.26      5.54 o 
   6   9   0       31.77       24.34      5.02 o 
   8   9   0       49.72       68.69      9.94 o 
   0  10   0       67.29       74.71      6.42 o 
   2  10   0      811.61      813.73     12.33 o 
   4  10   0       54.98       79.84      6.47 o 
   6  10   0      643.46      668.17     15.24 o 
   8  10   0       13.50       12.26      5.68 o 
   2  11   0      778.04      782.66     14.77 o 
   4  11   0        4.26       -6.16      5.04 o 
   6  11   0        1.58        6.39      5.73 o 
   0  12   0      698.96      666.99     40.15 o 
   2  12   0      312.61      322.26     11.01 o 
   4  12   0      343.86      356.12     14.05 o 
   1   1   1     5450.33     5685.38     34.43 o 
   2   1   1     1080.13     1092.25      8.66 o 
   3   1   1     9933.71     9642.43     61.96 o 
   4   1   1      286.75      267.27      4.79 o 
   5   1   1     1894.79     1933.51     14.55 o 
   6   1   1      507.89      524.33      5.24 o 
   7   1   1      725.78      719.60      7.13 o 
   8   1   1       53.52       61.19      2.46 o 
   9   1   1      331.16      347.80      4.88 o 
  10   1   1      137.02      148.81      4.48 o 
  11   1   1        7.77        6.74      2.83 o 
  12   1   1      229.75      245.38      7.00 o 
  13   1   1       69.62       88.97      5.43 o 
   0   2   1      131.51      144.39      2.22 o 
   1   2   1     1206.93     1511.24      9.77 o 
   2   2   1    19988.15    19958.16    130.16 o 
   3   2   1     3081.95     3289.55     25.70 o 
   4   2   1       29.73       60.01      5.36 o 
   5   2   1     1155.62     1253.76      9.04 o 
   6   2   1     1770.24     1734.76     13.47 o 
   7   2   1       67.45       54.29      2.16 o 
   8   2   1      115.11      104.12      2.73 o 
   9   2   1       13.34        7.56      2.44 o 
  10   2   1      222.83      234.08      9.24 o 
  11   2   1       66.99       65.25      3.74 o 
  12   2   1       73.33       81.44      5.03 o 
  13   2   1        2.89        6.54      4.06 o 
   1   3   1    51390.10    53076.19    368.80 o 
   2   3   1    14428.83    15323.81    102.21 o 
   3   3   1      864.37      962.97      7.64 o 
   4   3   1      431.57      454.53      5.01 o 
   5   3   1     8336.71     8402.79     64.66 o 
   6   3   1        2.18       -2.70      1.86 o 
   7   3   1     1661.74     1580.06     14.33 o 
   8   3   1      633.63      589.53      7.30 o 
   9   3   1      148.78      156.72      4.50 o 
  10   3   1       39.09       31.77      3.07 o 
  11   3   1        0.56       -4.18      2.79 o 
  12   3   1       21.23       16.42      3.35 o 
  13   3   1       27.92       31.90      4.96 o 
   0   4   1     8453.70     8456.71     83.58 o 
   1   4   1        2.01       16.93      1.21 o 
   2   4   1     1455.33     1484.26     11.42 o 
   3   4   1     1993.60     2159.35     16.08 o 
   4   4   1     3595.31     3569.99     28.56 o 
   5   4   1      353.44      331.98      4.53 o 
   6   4   1     1416.89     1361.31     12.57 o 
   7   4   1       78.52       60.66      2.74 o 
   8   4   1      597.65      553.97      7.24 o 
   9   4   1      206.78      188.19      6.45 o 
  10   4   1       14.71       13.50      2.98 o 
  11   4   1      191.85      185.62      5.32 o 
  12   4   1        2.23        2.26      3.58 o 
   1   5   1      893.36      790.19      7.01 o 
   2   5   1     4156.74     4611.50     33.11 o 
   3   5   1    12362.02    12647.34     88.19 o 
   4   5   1      274.05      227.28      3.12 o 
   5   5   1       79.80       68.05      2.56 o 
   6   5   1       90.18       97.95      3.11 o 
   7   5   1       93.44       88.20      3.29 o 
   8   5   1       98.24      136.95      8.13 o 
   9   5   1      355.33      340.19      6.06 o 
  10   5   1       56.87       62.59      4.03 o 
  11   5   1        0.48       -4.95      3.30 o 
  12   5   1      106.92      109.87      5.52 o 
   0   6   1       81.63      117.50      4.74 o 
   1   6   1     4828.74     4806.65     34.74 o 
   2   6   1       35.45       63.22      3.10 o 
   3   6   1       17.54       22.41      1.62 o 
   4   6   1      156.91      144.29      3.60 o 
   5   6   1      582.12      544.61      6.63 o 
   6   6   1      439.24      522.19      9.11 o 
   7   6   1      563.47      544.13      7.71 o 
   8   6   1       42.84       50.35      3.09 o 
   9   6   1        0.00       -3.27      3.00 o 
  10   6   1        1.01       -0.26      3.81 o 
  11   6   1       74.13       77.45      4.95 o 
   1   7   1      186.54      183.75      3.40 o 
   2   7   1       18.52       18.23      1.94 o 
   3   7   1      244.06      257.55      3.80 o 
   4   7   1       79.26       71.48      2.30 o 
   5   7   1       24.86       26.95      2.50 o 
   6   7   1      839.89      801.36      9.09 o 
   7   7   1       29.96       28.88      2.98 o 
   8   7   1       94.76       97.18      4.62 o 
   9   7   1       25.33       17.07      3.49 o 
  10   7   1       21.00       21.25      3.98 o 
  11   7   1       37.17       44.48      4.62 o 
   0   8   1     4910.14     4879.86     50.81 o 
   1   8   1      302.49      289.22      4.48 o 
   2   8   1      172.59      175.76      4.58 o 
   3   8   1       96.72       78.10      2.60 o 
   4   8   1      696.42      689.55      7.21 o 
   5   8   1      495.92      482.00      7.95 o 
   6   8   1       92.19      102.69      5.11 o 
   7   8   1        9.61        8.69      3.19 o 
   8   8   1       56.87       53.38      4.26 o 
   9   8   1      146.27      145.76      5.96 o 
  10   8   1        3.72        1.23      3.78 o 
   1   9   1      129.91      133.01      3.59 o 
   2   9   1      102.78      106.76      3.32 o 
   3   9   1     1436.10     1377.58     12.22 o 
   4   9   1       52.45       47.91      3.34 o 
   5   9   1        0.19       -4.52      3.04 o 
   6   9   1       17.06       22.18      3.60 o 
   7   9   1      311.70      323.75     10.14 o 
   8   9   1      171.37      166.22      6.98 o 
   9   9   1       40.12       40.52      4.44 o 
   0  10   1       77.57       79.03      4.62 o 
   1  10   1       33.74       31.27      2.68 o 
   2  10   1      399.02      372.74      6.05 o 
   3  10   1       54.16       35.74      4.53 o 
   4  10   1      324.39      332.81      7.39 o 
   5  10   1       39.44       50.35      4.34 o 
   6  10   1      178.57      198.68     11.13 o 
   7  10   1       16.34       16.66      4.19 o 
   8  10   1        2.91        7.38      4.04 o 
   1  11   1      179.49      185.09      5.15 o 
   2  11   1       34.11       41.01      3.41 o 
   3  11   1       18.04       16.62      3.77 o 
   4  11   1        0.69        7.36      3.82 o 
   5  11   1       53.24       60.57      4.86 o 
   6  11   1        2.41       25.77      4.33 o 
   7  11   1       20.22       14.30      4.36 o 
   0  12   1       18.83       23.66      7.14 o 
   1  12   1       13.40       11.38      3.32 o 
   2  12   1        2.63        5.22      3.69 o 
   3  12   1       24.88       23.58      4.12 o 
   4  12   1      125.87      145.89      6.19 o 
   5  12   1       31.98       43.79      4.74 o 
   1  13   1       55.45       55.51      5.69 o 
   1   0   2     3714.26     3800.64     31.33 o 
   2   0   2    14946.33    15888.79    164.23 o 
   3   0   2     3091.92     2894.37     29.18 o 
   4   0   2        1.60        0.45      1.17 o 
   5   0   2        4.17        9.38      2.05 o 
   6   0   2     2942.47     3028.13     31.55 o 
   7   0   2      640.67      598.90      8.53 o 
   8   0   2      339.85      343.39      6.47 o 
   9   0   2      617.70      608.36      9.37 o 
  10   0   2      256.31      232.93      6.54 o 
  11   0   2       45.49       55.23      5.95 o 
  12   0   2        0.23        9.54      5.19 o 
  13   0   2      446.60      520.30     16.04 o 
   1   1   2     2850.79     2865.88     16.81 o 
   2   1   2    10697.00    11083.31     68.60 o 
   3   1   2    10184.83    10132.25     65.18 o 
   4   1   2     5061.38     5159.39     36.32 o 
   5   1   2      136.82      134.61      3.10 o 
   6   1   2      590.79      589.90      5.67 o 
   7   1   2     2320.62     2277.06     17.49 o 
   8   1   2      116.06      125.14      4.11 o 
   9   1   2      131.88      117.93      3.52 o 
  10   1   2       74.57       62.27      3.37 o 
  11   1   2       59.93       62.98      3.57 o 
  12   1   2        0.52       15.47      4.00 o 
  13   1   2       18.50       29.69      4.59 o 
   0   2   2     1031.85      908.38      8.89 o 
   1   2   2     6799.96     6851.94     43.89 o 
   2   2   2    23861.14    24098.30    149.48 o 
   3   2   2      694.90      722.09      5.85 o 
   4   2   2     3439.25     3644.69     26.07 o 
   5   2   2       24.31       12.87      1.26 o 
   6   2   2      951.84      890.88      7.71 o 
   7   2   2        3.13        0.71      2.18 o 
   8   2   2      285.85      270.83      3.96 o 
   9   2   2        3.39       -0.62      2.31 o 
  10   2   2      109.28      119.78      6.20 o 
  11   2   2       38.47       46.35      3.46 o 
  12   2   2       53.74       72.79      4.86 o 
  13   2   2       24.82       21.09      4.40 o 
   1   3   2     2791.09     2820.64     20.25 o 
   2   3   2    13272.38    13769.96     95.43 o 
   3   3   2     1029.27     1130.02      8.80 o 
   4   3   2     3669.82     3851.13     30.38 o 
   5   3   2       10.82       14.94      2.69 o 
   6   3   2     1123.18     1053.10     10.01 o 
   7   3   2      149.48      177.52      7.19 o 
   8   3   2       78.74       69.23      3.15 o 
   9   3   2      118.25      133.81      5.66 o 
  10   3   2       90.50       80.99      3.73 o 
  11   3   2        0.19        2.94      2.87 o 
  12   3   2        4.12        2.45      3.13 o 
  13   3   2       11.49        4.44      4.29 o 
   0   4   2     1679.27     1706.33     18.26 o 
   1   4   2     1226.50     1278.93      9.98 o 
   2   4   2     1475.38     1621.23     12.35 o 
   3   4   2       30.38       49.27      2.83 o 
   4   4   2     1363.01     1457.86     14.55 o 
   5   4   2     1000.69      939.32      9.13 o 
   6   4   2      187.82      180.06      5.26 o 
   7   4   2        3.11        3.00      1.96 o 
   8   4   2      112.87      110.83      3.70 o 
   9   4   2       10.77       19.14      2.84 o 
  10   4   2      133.59      144.30      6.23 o 
  11   4   2        0.95        4.62      3.22 o 
  12   4   2       20.22       24.03      3.74 o 
   1   5   2     9054.17     9366.85     65.68 o 
   2   5   2        0.75        5.35      1.33 o 
   3   5   2     6478.12     6694.30     47.42 o 
   4   5   2      903.39      856.25      7.08 o 
   5   5   2      680.67      634.12      7.06 o 
   6   5   2       50.57       58.01      2.63 o 
   7   5   2      240.61      217.05      6.15 o 
   8   5   2      214.82      227.34      6.54 o 
   9   5   2        9.39       11.10      3.55 o 
  10   5   2      107.15      110.67      4.60 o 
  11   5   2        5.63        2.82      3.49 o 
  12   5   2       50.01       50.55      4.67 o 
   0   6   2     1333.54     1539.67     17.59 o 
   1   6   2        0.56        5.64      1.78 o 
   2   6   2      911.46      982.05      8.61 o 
   3   6   2       12.51       20.77      1.51 o 
   4   6   2     1303.14     1249.72     10.42 o 
   5   6   2      113.82      104.85      3.49 o 
   6   6   2        2.90        9.52      3.46 o 
   7   6   2      986.07      989.97     11.15 o 
   8   6   2       99.74       80.38      3.86 o 
   9   6   2      107.58      132.14      4.74 o 
  10   6   2      180.25      183.85      7.36 o 
  11   6   2      241.10      241.01      6.92 o 
   1   7   2     1280.88     1149.11     10.06 o 
   2   7   2       91.07       80.42      2.44 o 
   3   7   2      415.71      377.40      4.61 o 
   4   7   2       45.29       24.51      1.73 o 
   5   7   2      992.46      940.29      9.90 o 
   6   7   2       56.85       60.04      3.55 o 
   7   7   2      111.20      114.10      5.21 o 
   8   7   2      188.65      176.09      5.25 o 
   9   7   2       49.13       58.13      4.30 o 
  10   7   2       19.96       14.57      3.80 o 
  11   7   2       17.18       17.31      4.19 o 
   0   8   2      233.50      277.95      8.65 o 
   1   8   2       13.97       14.52      2.43 o 
   2   8   2      357.89      336.05      4.66 o 
   3   8   2      152.90      143.38      3.34 o 
   4   8   2      659.63      610.04      6.63 o 
   5   8   2       52.61       60.96      4.13 o 
   6   8   2      351.92      328.09      6.24 o 
   7   8   2        4.26       -0.54      3.07 o 
   8   8   2        1.55       -2.49      3.24 o 
   9   8   2        3.30        4.18      3.60 o 
  10   8   2       10.83        3.54      3.80 o 
   1   9   2      188.33      185.80      4.10 o 
   2   9   2      324.81      326.78      5.67 o 
   3   9   2       44.40       54.86      2.98 o 
   4   9   2      452.42      406.52      7.26 o 
   5   9   2       22.26       22.09      4.02 o 
   6   9   2      218.80      208.57      6.07 o 
   7   9   2       75.80       92.72      7.12 o 
   8   9   2      453.71      449.81      8.88 o 
   9   9   2        0.69        5.13      3.89 o 
   0  10   2      688.50      681.06     11.02 o 
   1  10   2      292.33      299.26      5.14 o 
   2  10   2        3.55       -2.11      4.04 o 
   3  10   2       71.87       67.54      3.83 o 
   4  10   2       33.06       37.98      3.93 o 
   5  10   2      112.12      114.24      5.21 o 
   6  10   2      374.25      333.18      9.24 o 
   7  10   2      277.09      298.06      7.58 o 
   8  10   2      130.74      136.65      6.11 o 
   1  11   2      318.98      306.07      5.66 o 
   2  11   2        5.59        2.45      2.87 o 
   3  11   2       80.79       83.85      4.80 o 
   4  11   2      477.73      480.32      9.17 o 
   5  11   2      564.73      579.64     10.25 o 
   6  11   2      439.79      450.90      9.14 o 
   7  11   2       68.62       96.79      5.66 o 
   0  12   2        8.58       12.14      6.16 o 
   1  12   2        0.94       -4.63      3.09 o 
   2  12   2       40.18       34.23      4.20 o 
   3  12   2       20.53       19.95      4.12 o 
   4  12   2        0.69       -2.68      3.68 o 
   5  12   2       32.96       30.56      4.43 o 
   1  13   2      174.55      204.66      8.21 o 
   1   1   3    13238.88    14016.38     97.34 o 
   2   1   3    65015.24    65722.48    433.79 o 
   3   1   3      833.86      949.00      7.02 o 
   4   1   3       13.11        9.05      1.32 o 
   5   1   3        9.77       24.24      1.31 o 
   6   1   3       34.39       28.43      2.64 o 
   7   1   3      558.78      522.91      8.01 o 
   8   1   3     1122.94     1128.66      9.95 o 
   9   1   3      100.55      100.27      3.23 o 
  10   1   3       50.26       55.05      3.54 o 
  11   1   3       56.07       68.99      3.66 o 
  12   1   3      166.58      161.27      5.97 o 
  13   1   3       68.63       83.02      5.28 o 
   0   2   3     7643.40     7891.56     71.24 o 
   1   2   3     5154.56     5782.18     38.69 o 
   2   2   3    69309.12    70487.38    442.23 o 
   3   2   3     6990.25     7226.94     50.38 o 
   4   2   3     2798.62     2849.17     20.63 o 
   5   2   3     1603.00     1540.92     11.35 o 
   6   2   3      492.94      487.68      6.90 o 
   7   2   3     1574.18     1594.29     12.81 o 
   8   2   3        0.00       -3.67      2.65 o 
   9   2   3        8.84        8.37      2.41 o 
  10   2   3      127.33      126.56      4.26 o 
  11   2   3       62.58       76.77      4.17 o 
  12   2   3        0.03        3.18      3.75 o 
  13   2   3        8.21       10.94      4.10 o 
   1   3   3     2958.35     3070.19     21.79 o 
   2   3   3     8377.01     9092.91     60.55 o 
   3   3   3     2695.93     2801.33     19.41 o 
   4   3   3     1052.17      953.03      7.79 o 
   5   3   3      869.88      765.42      7.63 o 
   6   3   3      590.73      594.59      6.66 o 
   7   3   3      123.44      118.98      3.38 o 
   8   3   3      827.94      807.98     11.03 o 
   9   3   3     1174.11     1123.60     13.99 o 
  10   3   3        2.60       -3.53      2.63 o 
  11   3   3      176.49      173.98      5.03 o 
  12   3   3       22.58       24.04      3.44 o 
   0   4   3       57.77       69.25      2.79 o 
   1   4   3     2558.52     2535.28     18.59 o 
   2   4   3     2031.11     2209.06     16.36 o 
   3   4   3     1615.77     1724.61     13.10 o 
   4   4   3     6358.42     6432.89     47.56 o 
   5   4   3      574.88      505.82      5.90 o 
   6   4   3      861.47      845.64      8.73 o 
   7   4   3      640.34      616.49      8.14 o 
   8   4   3      203.32      209.06      4.70 o 
   9   4   3      429.71      437.38      7.36 o 
  10   4   3      270.24      257.50      5.72 o 
  11   4   3        9.16       14.11      3.42 o 
  12   4   3        5.65        7.49      3.52 o 
   1   5   3      374.10      358.80      4.07 o 
   2   5   3     1373.74     1420.60     11.27 o 
   3   5   3     6735.90     7139.23     50.49 o 
   4   5   3     1407.39     1311.21     10.63 o 
   5   5   3      625.16      593.09      6.76 o 
   6   5   3       86.16       92.87      3.24 o 
   7   5   3      648.04      590.20      7.35 o 
   8   5   3      383.18      390.36      7.11 o 
   9   5   3        0.04        3.64      3.15 o 
  10   5   3      135.41      129.06      5.22 o 
  11   5   3        1.40       -3.12      3.16 o 
  12   5   3       18.49       18.01      4.17 o 
   0   6   3     4727.90     5020.02     51.20 o 
   1   6   3     2769.40     2696.81     20.33 o 
   2   6   3       92.09       80.55      2.63 o 
   3   6   3      645.63      630.27      6.13 o 
   4   6   3      496.55      480.80      5.16 o 
   5   6   3     1139.75     1070.98      9.86 o 
   6   6   3      634.36      609.49      7.39 o 
   7   6   3     1855.54     1707.30     15.94 o 
   8   6   3        5.87       -1.47      2.65 o 
   9   6   3      137.15      147.98      5.43 o 
  10   6   3      107.14       96.60      4.97 o 
  11   6   3        8.94       22.08      4.04 o 
   1   7   3     2415.14     2417.76     18.73 o 
   2   7   3       16.57       19.28      1.67 o 
   3   7   3      141.83      119.93      2.77 o 
   4   7   3        1.79       -0.66      1.46 o 
   5   7   3      231.91      200.23      4.34 o 
   6   7   3      713.50      695.68      9.08 o 
   7   7   3      702.73      700.97      9.28 o 
   8   7   3      112.05      118.85      4.59 o 
   9   7   3       33.79       24.85      3.73 o 
  10   7   3        1.76        0.31      4.44 o 
  11   7   3        2.69       -1.93      3.73 o 
   0   8   3     4721.47     4731.77     49.36 o 
   1   8   3     1319.08     1292.18     11.37 o 
   2   8   3      360.95      366.10      4.96 o 
   3   8   3        3.75        1.44      1.75 o 
   4   8   3      391.41      357.19      7.91 o 
   5   8   3     1188.17     1234.13     13.47 o 
   6   8   3        0.06       -1.30      3.17 o 
   7   8   3       13.83        4.83      3.07 o 
   8   8   3       58.21       47.09      4.12 o 
   9   8   3      175.95      173.86      6.03 o 
  10   8   3        8.79        5.44      3.80 o 
   1   9   3      125.23      113.00      3.43 o 
   2   9   3       78.28       81.25      3.75 o 
   3   9   3      656.25      673.69      7.91 o 
   4   9   3       30.72       28.42      3.19 o 
   5   9   3      747.12      760.14     10.87 o 
   6   9   3       26.55       33.48      3.85 o 
   7   9   3      389.00      368.92      9.12 o 
   8   9   3        0.01        0.74      5.65 o 
   9   9   3       48.21       51.65      4.60 o 
   0  10   3      348.04      325.88      7.54 o 
   1  10   3      333.96      345.90      5.91 o 
   2  10   3      288.05      291.62      5.89 o 
   3  10   3      476.04      502.70      7.33 o 
   4  10   3        4.70        4.21      3.36 o 
   5  10   3      159.03      135.46      5.49 o 
   6  10   3       30.03       19.16      6.68 o 
   7  10   3      139.96      148.33      6.14 o 
   8  10   3       10.38       14.25      4.34 o 
   1  11   3       84.37       81.15      3.69 o 
   2  11   3       29.38       25.96      3.17 o 
   3  11   3        0.66        3.25      3.53 o 
   4  11   3        3.67       10.58      3.84 o 
   5  11   3       70.54       82.22      5.19 o 
   6  11   3        6.78       14.86      4.11 o 
   7  11   3        2.49        7.48      4.05 o 
   0  12   3      122.17      125.70      6.75 o 
   1  12   3       57.96       71.65      4.31 o 
   2  12   3        1.16        0.47      3.89 o 
   3  12   3      125.61      130.45      5.81 o 
   4  12   3       63.54       62.26      4.76 o 
   5  12   3       18.75        6.27      4.03 o 
   1  13   3      275.65      279.54      8.93 o 
   0   0   4      145.12      126.33      1.94 o 
   1   0   4     2685.03     2997.87     25.78 o 
   2   0   4     1090.87      908.61      9.68 o 
   3   0   4      161.67      176.36      2.97 o 
   4   0   4     8248.73     8043.57     79.35 o 
   5   0   4     6590.38     6596.13     65.70 o 
   6   0   4     6534.13     6865.85     68.64 o 
   7   0   4       29.82       33.67      2.71 o 
   8   0   4      721.75      701.68     10.00 o 
   9   0   4      110.59      108.45      4.51 o 
  10   0   4      200.97      195.54      7.84 o 
  11   0   4      739.24      752.21     15.08 o 
  12   0   4        6.98       11.16      5.33 o 
  13   0   4      113.37      121.06      8.27 o 
   1   1   4     2804.92     2819.04     17.61 o 
   2   1   4     2971.30     2983.44     19.42 o 
   3   1   4      951.30     1105.59      8.41 o 
   4   1   4      660.70      672.75      5.69 o 
   5   1   4     1139.12     1135.88      9.12 o 
   6   1   4     1369.76     1432.91     11.45 o 
   7   1   4      347.61      321.88      6.30 o 
   8   1   4       49.22       50.45      2.98 o 
   9   1   4        1.72       -2.70      1.80 o 
  10   1   4       71.99       79.42      3.62 o 
  11   1   4      102.38      111.39      4.24 o 
  12   1   4        0.58       16.14      4.63 o 
  13   1   4        3.94        7.02      4.13 o 
   0   2   4     1217.92     1320.79     12.57 o 
   1   2   4     4435.83     4567.55     33.51 o 
   2   2   4     8763.56     8968.93     59.56 o 
   3   2   4     1582.57     1516.56     10.82 o 
   4   2   4        4.18        1.50      1.52 o 
   5   2   4      359.92      328.80      5.35 o 
   6   2   4     2457.54     2414.57     18.15 o 
   7   2   4      490.60      476.79      5.15 o 
   8   2   4       19.58       12.71      1.73 o 
   9   2   4      313.19      318.69      5.59 o 
  10   2   4       50.94       38.87      4.23 o 
  11   2   4      137.43      144.15      4.65 o 
  12   2   4        3.04       11.63      3.90 o 
  13   2   4        2.59       10.08      4.50 o 
   1   3   4      330.51      345.16      5.03 o 
   2   3   4     2613.82     2650.55     18.28 o 
   3   3   4     6088.11     6122.76     41.31 o 
   4   3   4     1447.87     1446.95     11.78 o 
   5   3   4       89.31       88.56      2.26 o 
   6   3   4       83.82       96.22      3.54 o 
   7   3   4      118.17      106.22      4.76 o 
   8   3   4      708.71      681.58      8.00 o 
   9   3   4       63.32       65.07      3.54 o 
  10   3   4       11.28       10.30      2.81 o 
  11   3   4      109.36      128.59      4.57 o 
  12   3   4        2.08        5.69      3.42 o 
   0   4   4     1277.71     1634.88     17.66 o 
   1   4   4     1516.01     1566.41     11.96 o 
   2   4   4       86.10       83.20      2.44 o 
   3   4   4      983.45     1087.70      8.78 o 
   4   4   4     3643.71     3834.28     29.25 o 
   5   4   4       85.17       87.32      2.26 o 
   6   4   4      204.71      207.52      6.11 o 
   7   4   4        8.63       14.54      2.16 o 
   8   4   4      717.64      713.61      8.39 o 
   9   4   4      125.63      123.40      4.08 o 
  10   4   4        4.08        7.76      2.81 o 
  11   4   4       78.79       93.32      4.53 o 
  12   4   4        0.00       -1.93      3.38 o 
   1   5   4     1153.09     1210.81      9.84 o 
   2   5   4        0.05        1.02      1.41 o 
   3   5   4     3070.47     2988.74     22.09 o 
   4   5   4     5711.15     5550.22     39.69 o 
   5   5   4      812.56      841.66      8.02 o 
   6   5   4      589.06      613.97      7.16 o 
   7   5   4        0.01        2.32      2.19 o 
   8   5   4       15.79       22.28      3.52 o 
   9   5   4      221.86      222.26      5.46 o 
  10   5   4       40.08       46.22      3.75 o 
  11   5   4        7.09        0.80      3.20 o 
  12   5   4       10.04        6.57      3.95 o 
   0   6   4      239.14      246.73      5.46 o 
   1   6   4      135.44      165.39      5.38 o 
   2   6   4      605.49      565.57      5.68 o 
   3   6   4       47.19       37.71      1.69 o 
   4   6   4       17.02       32.47      2.07 o 
   5   6   4     1226.41     1238.38     11.11 o 
   6   6   4      225.25      197.65      4.33 o 
   7   6   4      309.27      365.87      8.00 o 
   8   6   4       19.43       13.43      2.99 o 
   9   6   4      149.96      142.64      4.88 o 
  10   6   4      136.21      147.63      5.70 o 
  11   6   4      100.64      110.05      5.52 o 
   1   7   4      249.85      227.46      3.74 o 
   2   7   4        5.01        4.41      1.53 o 
   3   7   4      108.83      114.57      2.76 o 
   4   7   4       16.82       14.12      1.65 o 
   5   7   4       87.64       76.61      3.55 o 
   6   7   4        7.32       12.74      2.83 o 
   7   7   4      484.69      505.03      7.72 o 
   8   7   4      269.96      271.77      7.47 o 
   9   7   4       59.07       52.86      4.20 o 
  10   7   4       43.56       47.87      4.92 o 
  11   7   4        0.99        4.07      3.76 o 
   0   8   4       36.57       55.82      6.11 o 
   1   8   4       46.09       46.42      2.45 o 
   2   8   4       37.15       46.06      2.75 o 
   3   8   4       41.02       47.55      2.30 o 
   4   8   4        1.15        3.96      2.27 o 
   5   8   4      154.89      161.63      5.50 o 
   6   8   4        3.49       -1.60      2.71 o 
   7   8   4       73.40       54.35      3.99 o 
   8   8   4        0.11       -0.80      3.22 o 
   9   8   4        1.08        2.01      3.60 o 
  10   8   4        3.36        4.58      3.72 o 
   1   9   4      396.99      409.39      5.61 o 
   2   9   4        2.43       -2.89      1.93 o 
   3   9   4      223.94      235.18      5.73 o 
   4   9   4       79.52       94.78      4.09 o 
   5   9   4      132.96      137.77      4.75 o 
   6   9   4        0.58        0.09      3.18 o 
   7   9   4      142.62      139.73      6.54 o 
   8   9   4      320.42      282.67      7.31 o 
   9   9   4       74.74       80.96      5.14 o 
   0  10   4        0.30        0.48      3.56 o 
   1  10   4        5.70        2.13      2.28 o 
   2  10   4      824.83      805.16      9.93 o 
   3  10   4       84.03       97.44      3.95 o 
   4  10   4       29.05       33.11      3.85 o 
   5  10   4       12.19       18.17      3.46 o 
   6  10   4       28.11       21.63      5.59 o 
   7  10   4       68.05       58.54      4.86 o 
   8  10   4        4.90        9.36      4.00 o 
   1  11   4       41.87       37.69      3.19 o 
   2  11   4        9.33        3.06      2.63 o 
   3  11   4      404.04      388.22      8.06 o 
   4  11   4      409.06      402.72      8.50 o 
   5  11   4      104.29      128.31      7.62 o 
   6  11   4       34.40       36.71      4.53 o 
   7  11   4       42.76       48.16      4.86 o 
   0  12   4      196.42      201.96      7.92 o 
   1  12   4        1.64       -2.15      3.09 o 
   2  12   4       96.11      116.14      6.00 o 
   3  12   4        0.87        2.02      3.69 o 
   4  12   4       30.34       32.36      4.35 o 
   5  12   4       10.14        7.34      4.07 o 
   1  13   4       47.30       69.10      7.03 o 
   1   1   5    18005.93    18538.26    119.13 o 
   2   1   5    18261.57    18428.94    119.78 o 
   3   1   5    21854.77    21937.49    160.54 o 
   4   1   5       16.38       24.62      1.30 o 
   5   1   5       20.29       15.55      1.23 o 
   6   1   5     2769.56     2830.20     21.01 o 
   7   1   5     1489.56     1512.33     12.28 o 
   8   1   5     1731.08     1696.00     13.85 o 
   9   1   5        6.65        1.90      1.94 o 
  10   1   5      276.94      272.97      5.40 o 
  11   1   5        5.40        1.98      2.86 o 
  12   1   5       65.58       70.34      4.75 o 
  13   1   5        0.01       -2.77      4.01 o 
   0   2   5     2659.41     2722.80     25.08 o 
   1   2   5      832.62      763.20      5.99 o 
   2   2   5     8371.11     8627.58     57.34 o 
   3   2   5     1347.83     1457.64     10.47 o 
   4   2   5     1761.97     1700.17     12.25 o 
   5   2   5       22.61       13.53      1.22 o 
   6   2   5        6.05        7.58      1.44 o 
   7   2   5       50.90       60.79      2.65 o 
   8   2   5      168.69      151.37      3.48 o 
   9   2   5      210.24      225.25      7.30 o 
  10   2   5       87.38       80.55      3.71 o 
  11   2   5      155.50      159.39      4.87 o 
  12   2   5        0.00        0.99      3.64 o 
  13   2   5       76.15       78.20      5.63 o 
   1   3   5    10077.09    10275.30     68.65 o 
   2   3   5       53.70       46.42      1.46 o 
   3   3   5      782.08      834.98      6.19 o 
   4   3   5    10569.46    10599.99     77.08 o 
   5   3   5       95.98       94.50      3.00 o 
   6   3   5     1671.86     1709.14     14.15 o 
   7   3   5     1683.97     1683.76     15.00 o 
   8   3   5       45.35       55.32      2.96 o 
   9   3   5      249.74      235.29      5.09 o 
  10   3   5      227.28      247.85      5.47 o 
  11   3   5        0.38       -0.02      2.92 o 
  12   3   5      113.97      128.09      5.12 o 
   0   4   5      106.12       70.17      2.43 o 
   1   4   5       42.32       43.78      1.42 o 
   2   4   5      857.40      763.01      6.13 o 
   3   4   5       50.49       48.95      1.43 o 
   4   4   5       52.41       56.08      2.37 o 
   5   4   5       75.88       64.01      2.05 o 
   6   4   5     2494.39     2366.58     20.07 o 
   7   4   5      292.77      274.21      4.70 o 
   8   4   5        3.78       14.36      2.64 o 
   9   4   5        8.61       15.31      3.71 o 
  10   4   5        0.18        0.32      2.69 o 
  11   4   5      404.01      396.08      8.29 o 
  12   4   5       13.89       16.74      3.59 o 
   1   5   5      700.97      796.74      7.02 o 
   2   5   5     2170.44     2243.05     16.90 o 
   3   5   5     3097.01     3268.15     23.99 o 
   4   5   5      111.73      115.91      4.20 o 
   5   5   5      447.29      461.38      5.27 o 
   6   5   5      297.22      289.80      4.75 o 
   7   5   5       49.44       37.93      2.66 o 
   8   5   5      303.90      301.80      5.37 o 
   9   5   5      124.44      133.75      4.68 o 
  10   5   5       49.54       53.63      3.84 o 
  11   5   5       25.10       19.62      3.68 o 
  12   5   5        0.79        1.87      3.76 o 
   0   6   5     1878.85     1954.89     21.62 o 
   1   6   5      317.56      267.60      3.73 o 
   2   6   5      585.27      587.89      6.74 o 
   3   6   5       19.69       12.14      1.34 o 
   4   6   5        2.51       10.15      1.62 o 
   5   6   5      606.38      579.12      6.36 o 
   6   6   5      993.17      938.34      9.84 o 
   7   6   5       43.04       35.04      5.07 o 
   8   6   5       77.76       75.19      3.81 o 
   9   6   5       27.97       40.60      3.55 o 
  10   6   5        1.48        9.04      3.32 o 
  11   6   5       64.16       62.99      4.71 o 
   1   7   5      335.40      338.70      4.51 o 
   2   7   5      687.74      673.97      6.80 o 
   3   7   5       18.05       17.32      1.83 o 
   4   7   5       14.00       11.82      1.63 o 
   5   7   5      271.55      252.11      5.20 o 
   6   7   5      513.24      488.41      8.38 o 
   7   7   5       44.12       37.46      3.35 o 
   8   7   5        7.48       13.48      3.03 o 
   9   7   5       10.51       20.42      3.73 o 
  10   7   5      216.27      237.52      6.85 o 
  11   7   5       53.35       53.63      4.68 o 
   0   8   5      340.69      302.92      9.88 o 
   1   8   5      792.65      772.99      7.85 o 
   2   8   5     1688.65     1586.33     13.33 o 
   3   8   5      566.72      518.80      5.98 o 
   4   8   5     1061.75     1064.62     10.40 o 
   5   8   5     1291.70     1252.32     13.58 o 
   6   8   5       15.97        8.19      2.85 o 
   7   8   5       50.92       48.77      3.55 o 
   8   8   5       16.62       12.30      3.54 o 
   9   8   5       36.51       34.15      4.18 o 
  10   8   5       94.77      101.24      5.38 o 
   1   9   5      289.43      298.13      4.88 o 
   2   9   5        2.85        1.47      2.21 o 
   3   9   5      236.14      244.59      4.85 o 
   4   9   5      312.76      285.28      6.03 o 
   5   9   5       75.58       80.64      3.97 o 
   6   9   5      337.89      340.82      7.34 o 
   7   9   5        0.32       -2.02      3.26 o 
   8   9   5        5.86        4.80      3.81 o 
   9   9   5       34.26       29.71      4.36 o 
   0  10   5      157.31      162.29      5.81 o 
   1  10   5       58.53       59.98      3.19 o 
   2  10   5       57.84       71.31      3.36 o 
   3  10   5        4.02        2.24      2.57 o 
   4  10   5       16.30       19.55      3.20 o 
   5  10   5      113.10      115.17      6.85 o 
   6  10   5      255.42      252.63      6.91 o 
   7  10   5        5.85       -2.22      3.83 o 
   8  10   5      170.78      171.25      6.50 o 
   1  11   5       58.27       57.18      3.43 o 
   2  11   5       14.50        8.81      2.72 o 
   3  11   5        2.72        7.35      3.56 o 
   4  11   5       32.08       22.29      4.21 o 
   5  11   5        0.74       -2.52      3.91 o 
   6  11   5       47.01       42.04      5.88 o 
   7  11   5       26.75       34.71      4.54 o 
   0  12   5       89.17      113.07      6.63 o 
   1  12   5        6.44       -0.70      2.97 o 
   2  12   5        0.78       19.27      4.35 o 
   3  12   5       35.41       37.03      5.61 o 
   4  12   5       26.90       22.80      4.12 o 
   5  12   5        5.78        4.70      3.87 o 
   0   0   6     7393.27     7458.76    115.97 o 
   1   0   6    17180.32    17597.41    173.32 o 
   2   0   6    55025.43    55664.62    548.48 o 
   3   0   6       26.49       31.45      1.67 o 
   4   0   6      724.10      729.44      8.64 o 
   5   0   6     9524.47     9472.19     93.62 o 
   6   0   6     2155.91     1974.19     21.44 o 
   7   0   6      407.61      424.17      7.53 o 
   8   0   6       48.17       46.37      3.18 o 
   9   0   6      145.44      144.65      5.05 o 
  10   0   6        0.18       -4.85      3.56 o 
  11   0   6       37.82       40.38      5.55 o 
  12   0   6       27.10       32.89      5.84 o 
  13   0   6       41.93       46.48      6.47 o 
   1   1   6     1012.48      978.89      7.27 o 
   2   1   6      793.04      827.56      7.41 o 
   3   1   6      956.36      900.68      7.43 o 
   4   1   6     4671.55     4971.40     35.14 o 
   5   1   6       37.77       32.46      1.45 o 
   6   1   6      986.71      980.79      8.40 o 
   7   1   6      320.48      311.01      4.14 o 
   8   1   6      400.90      406.38      9.84 o 
   9   1   6       60.29       61.96      2.77 o 
  10   1   6      186.13      220.48      5.09 o 
  11   1   6        0.75        0.15      3.09 o 
  12   1   6       46.92       52.67      4.37 o 
  13   1   6       21.19       22.22      4.32 o 
   0   2   6     2311.76     2375.97     22.11 o 
   1   2   6      481.24      558.42      4.60 o 
   2   2   6        3.76        2.03      1.22 o 
   3   2   6     6401.19     6680.23     46.72 o 
   4   2   6     3197.08     3218.22     23.22 o 
   5   2   6     1653.06     1564.38     12.16 o 
   6   2   6       81.35       80.41      2.14 o 
   7   2   6      872.69      882.82      8.00 o 
   8   2   6      750.27      748.73      7.36 o 
   9   2   6      774.11      746.59      8.81 o 
  10   2   6       33.99       36.63      3.74 o 
  11   2   6        3.05       17.42      3.12 o 
  12   2   6       52.43       74.62      4.40 o 
  13   2   6        1.01       -0.04      4.23 o 
   1   3   6        9.72        4.86      0.88 o 
   2   3   6      191.59      238.57      2.88 o 
   3   3   6      933.28      907.58      6.97 o 
   4   3   6     2758.13     2872.94     20.13 o 
   5   3   6     1833.99     1887.07     15.20 o 
   6   3   6        1.54        2.90      1.59 o 
   7   3   6      139.90      128.04      4.39 o 
   8   3   6       28.95       29.29      2.58 o 
   9   3   6       14.26       10.81      2.69 o 
  10   3   6       14.82       17.85      3.40 o 
  11   3   6        2.36       -4.19      2.79 o 
  12   3   6       32.06       43.71      4.02 o 
   0   4   6      880.64      810.51      9.66 o 
   1   4   6     3880.73     4073.59     29.15 o 
   2   4   6     2426.79     2573.38     19.92 o 
   3   4   6      124.45      130.98      3.19 o 
   4   4   6      383.82      347.15      3.55 o 
   5   4   6      104.96       98.89      2.48 o 
   6   4   6      567.54      554.10      6.85 o 
   7   4   6       14.49        9.83      2.57 o 
   8   4   6      325.16      318.06      7.13 o 
   9   4   6     1077.03     1044.39     11.20 o 
  10   4   6       17.92       22.01      3.26 o 
  11   4   6       45.50       54.82      4.13 o 
  12   4   6       18.39       27.12      3.84 o 
   1   5   6      888.98      903.02      7.76 o 
   2   5   6      102.50      120.25      2.27 o 
   3   5   6      679.58      582.58      5.55 o 
   4   5   6       60.97       66.56      1.92 o 
   5   5   6      468.97      452.96      5.55 o 
   6   5   6      399.98      363.60      5.29 o 
   7   5   6      443.66      430.69      6.06 o 
   8   5   6        0.80       -0.71      2.87 o 
   9   5   6       76.58       78.41      3.92 o 
  10   5   6       70.47       74.28      4.21 o 
  11   5   6        2.76       -3.73      3.19 o 
  12   5   6       90.61       95.96      5.39 o 
   0   6   6     6270.64     6512.95     65.71 o 
   1   6   6     1737.45     1761.32     13.93 o 
   2   6   6     1050.63      954.84      8.35 o 
   3   6   6       22.95       18.00      1.43 o 
   4   6   6     3027.37     2907.11     21.83 o 
   5   6   6      785.90      786.80      7.81 o 
   6   6   6        0.55        0.37      2.40 o 
   7   6   6       56.75       59.42      3.60 o 
   8   6   6      181.56      167.81      4.91 o 
   9   6   6      264.10      252.62      5.93 o 
  10   6   6       11.57       13.31      3.42 o 
  11   6   6      209.23      224.23      6.75 o 
   1   7   6      685.57      640.50      6.58 o 
   2   7   6        8.34        5.58      1.51 o 
   3   7   6      602.71      584.36      6.16 o 
   4   7   6      448.52      442.40      6.68 o 
   5   7   6       18.06        8.05      2.47 o 
   6   7   6        0.11        8.03      2.74 o 
   7   7   6      199.86      189.20      5.12 o 
   8   7   6      114.49      105.77      4.39 o 
   9   7   6      100.85       89.71      4.44 o 
  10   7   6      162.64      176.53      6.31 o 
  11   7   6        0.16        1.22      4.10 o 
   0   8   6      214.31      197.92      7.42 o 
   1   8   6      405.99      407.84      5.34 o 
   2   8   6      455.26      453.67      5.60 o 
   3   8   6      867.48      872.69      9.55 o 
   4   8   6       18.34       19.08      2.33 o 
   5   8   6       86.43       80.24      3.83 o 
   6   8   6      127.36      123.30      4.43 o 
   7   8   6       94.21       76.85      3.97 o 
   8   8   6       10.93        8.54      3.46 o 
   9   8   6       21.48       22.25      4.05 o 
  10   8   6        2.26        3.52      3.76 o 
   1   9   6      832.63      815.07      8.54 o 
   2   9   6       93.74       84.49      3.51 o 
   3   9   6      191.54      223.24      5.44 o 
   4   9   6      259.35      260.84      6.44 o 
   5   9   6       31.95       24.87      3.18 o 
   6   9   6        0.28        4.18      3.02 o 
   7   9   6       55.47       54.08      4.36 o 
   8   9   6        5.91        1.32      3.69 o 
   9   9   6       24.79       18.34      5.08 o 
   0  10   6      339.16      339.83      7.74 o 
   1  10   6      129.71      122.73      3.92 o 
   2  10   6      250.30      247.84      5.11 o 
   3  10   6      133.52      136.54      4.45 o 
   4  10   6      267.52      280.61      6.32 o 
   5  10   6       19.09       17.85      3.70 o 
   6  10   6       24.18       28.67      4.09 o 
   7  10   6        3.42        7.18      4.58 o 
   8  10   6       27.76       42.64      4.99 o 
   1  11   6      116.60      121.10      4.49 o 
   2  11   6       37.05       42.49      3.22 o 
   3  11   6       37.17       40.68      4.15 o 
   4  11   6       27.49       23.99      3.79 o 
   5  11   6       38.75       34.14      4.35 o 
   6  11   6       14.72        8.50      4.00 o 
   7  11   6       85.05      105.28      6.18 o 
   0  12   6      123.92      113.94      6.64 o 
   1  12   6        1.43        0.99      3.05 o 
   2  12   6      684.51      718.99     12.13 o 
   3  12   6        2.62       -0.96      3.66 o 
   4  12   6      112.90      101.66      5.49 o 
   5  12   6       13.62        7.17      4.10 o 
   1   1   7      203.99      200.77      2.05 o 
   2   1   7     8155.10     8140.89     54.42 o 
   3   1   7      963.26     1072.40      8.30 o 
   4   1   7      273.63      285.40      5.13 o 
   5   1   7      691.13      713.78      6.34 o 
   6   1   7      194.22      173.28      4.09 o 
   7   1   7        0.04       -2.33      1.55 o 
   8   1   7     1504.97     1484.75     12.46 o 
   9   1   7      186.54      192.89      3.88 o 
  10   1   7      617.60      619.64      8.12 o 
  11   1   7      158.57      176.81      5.38 o 
  12   1   7       65.12       74.36      4.76 o 
  13   1   7        5.01        3.27      3.95 o 
   0   2   7     8382.33     8586.61     84.42 o 
   1   2   7     4390.19     4512.64     29.22 o 
   2   2   7     1061.56      996.59      7.34 o 
   3   2   7      806.90      825.86      6.36 o 
   4   2   7     2151.02     2325.13     17.15 o 
   5   2   7     1053.86     1103.03     12.15 o 
   6   2   7      173.24      136.09      2.64 o 
   7   2   7      732.06      696.17      6.75 o 
   8   2   7      651.42      627.64      6.58 o 
   9   2   7       96.33      111.04      5.80 o 
  10   2   7       21.78       20.96      2.92 o 
  11   2   7      345.38      338.39      6.33 o 
  12   2   7       97.82      100.64      5.21 o 
  13   2   7       39.01       46.88      5.08 o 
   1   3   7     4381.63     4291.00     29.04 o 
   2   3   7      916.64      837.07      7.20 o 
   3   3   7     4559.06     5170.18     38.45 o 
   4   3   7     2037.69     2148.36     16.09 o 
   5   3   7     1970.69     1862.50     13.65 o 
   6   3   7       16.78       15.94      1.66 o 
   7   3   7      102.41      106.06      2.96 o 
   8   3   7       70.40       69.51      3.39 o 
   9   3   7       67.90       53.44      3.17 o 
  10   3   7       19.24       18.01      2.94 o 
  11   3   7       11.42        9.78      3.21 o 
  12   3   7        4.01        8.57      3.51 o 
   0   4   7     3364.01     3574.39     36.44 o 
   1   4   7     2718.97     2969.52     20.63 o 
   2   4   7     5784.66     5936.30     44.08 o 
   3   4   7      136.52      142.30      2.61 o 
   4   4   7     3370.82     3211.04     23.50 o 
   5   4   7      107.66      120.17      3.00 o 
   6   4   7       19.28       28.09      1.85 o 
   7   4   7       30.49       26.71      2.48 o 
   8   4   7        0.11       -3.65      2.44 o 
   9   4   7       71.77       77.27      3.53 o 
  10   4   7      189.75      161.54      5.19 o 
  11   4   7       41.28       60.98      4.13 o 
  12   4   7       68.74       73.75      4.86 o 
   1   5   7     1879.85     1953.08     14.93 o 
   2   5   7      119.19      111.18      1.94 o 
   3   5   7      549.75      454.19      5.08 o 
   4   5   7      179.90      189.86      3.21 o 
   5   5   7      112.86      110.81      3.09 o 
   6   5   7       19.76       18.87      1.78 o 
   7   5   7      107.09      116.73      4.73 o 
   8   5   7        0.64       -3.71      2.47 o 
   9   5   7       30.40       23.36      3.08 o 
  10   5   7        0.99        6.54      3.19 o 
  11   5   7        0.99       -3.94      3.33 o 
  12   5   7        0.12        6.45      3.72 o 
   0   6   7       16.22       37.43      2.95 o 
   1   6   7      735.23      717.99      6.80 o 
   2   6   7     1155.91     1191.17      9.99 o 
   3   6   7       54.44       39.09      2.01 o 
   4   6   7      336.31      386.11      4.98 o 
   5   6   7      277.51      246.67      4.72 o 
   6   6   7      320.07      318.39      5.76 o 
   7   6   7        1.10       -3.47      2.43 o 
   8   6   7        3.37        2.69      2.84 o 
   9   6   7       27.45       31.08      3.45 o 
  10   6   7        7.96       14.37      3.48 o 
  11   6   7        0.76       11.11      3.99 o 
   1   7   7      666.25      676.06      6.82 o 
   2   7   7        1.39        0.51      1.41 o 
   3   7   7     1714.27     1707.15     13.91 o 
   4   7   7      164.69      164.59      3.66 o 
   5   7   7      189.14      214.56      4.36 o 
   6   7   7        7.30       11.03      2.67 o 
   7   7   7       34.39       34.55      3.24 o 
   8   7   7      294.39      261.19      5.91 o 
   9   7   7       23.51       14.78      3.34 o 
  10   7   7        5.68        5.40      3.63 o 
  11   7   7        2.87       -2.31      4.23 o 
   0   8   7     1058.52     1027.31     13.60 o 
   1   8   7       79.37       74.38      2.75 o 
   2   8   7     1470.35     1473.04     12.58 o 
   3   8   7        5.19        2.45      2.09 o 
   4   8   7      264.89      234.21      5.76 o 
   5   8   7      243.47      226.43      5.66 o 
   6   8   7      465.10      475.36      7.55 o 
   7   8   7       20.88       22.27      3.15 o 
   8   8   7        5.25        5.48      3.42 o 
   9   8   7       47.14       52.89      4.53 o 
  10   8   7        0.32       -2.32      4.07 o 
   1   9   7      118.15      104.37      3.30 o 
   2   9   7       58.56       53.50      2.96 o 
   3   9   7      636.67      633.60      7.70 o 
   4   9   7      429.83      419.69      6.78 o 
   5   9   7       31.61       28.81      3.66 o 
   6   9   7        1.66       -4.18      2.79 o 
   7   9   7       12.50       19.79      3.87 o 
   8   9   7       15.95       18.21      3.97 o 
   9   9   7       25.95       22.79      4.59 o 
   0  10   7        3.53        2.86      3.21 o 
   1  10   7        3.64       -3.44      2.31 o 
   2  10   7      177.00      165.55      4.46 o 
   3  10   7        3.14        5.34      2.65 o 
   4  10   7      287.11      304.31      6.43 o 
   5  10   7        0.15       -4.73      3.15 o 
   6  10   7       48.95       48.52      4.95 o 
   7  10   7       33.43       30.16      4.24 o 
   8  10   7      269.12      271.08      8.04 o 
   1  11   7      137.02      152.66      4.84 o 
   2  11   7       67.45       66.57      3.72 o 
   3  11   7       46.92       52.70      3.87 o 
   4  11   7      229.44      210.24     10.77 o 
   5  11   7       55.66       56.90      4.60 o 
   6  11   7        0.01       -4.81      3.92 o 
   0  12   7      109.98      115.62      6.64 o 
   1  12   7       57.95       61.15      3.96 o 
   2  12   7       17.95       36.01      4.62 o 
   3  12   7        4.10        3.58      4.11 o 
   4  12   7       15.81       19.31      4.23 o 
   0   0   8    21783.47    22299.71    369.76 o 
   1   0   8    14509.11    14164.72    129.16 o 
   2   0   8     8878.16     9121.02     89.34 o 
   3   0   8     9383.46     9624.81     94.53 o 
   4   0   8     2172.45     2077.78     21.76 o 
   5   0   8     8650.88     9388.94     92.87 o 
   6   0   8       79.58       54.71      2.70 o 
   7   0   8      294.00      255.17      5.49 o 
   8   0   8      364.76      350.35      6.75 o 
   9   0   8      150.39      126.43      4.78 o 
  10   0   8      178.91      188.19      6.17 o 
  11   0   8      213.36      222.00      8.99 o 
  12   0   8       54.15       40.53      5.98 o 
  13   0   8        4.15        6.34      5.53 o 
   1   1   8     4074.49     4301.49     32.89 o 
   2   1   8       25.14       29.14      1.81 o 
   3   1   8     9583.68     9527.49     66.18 o 
   4   1   8     5848.85     5808.54     40.94 o 
   5   1   8     1144.46     1117.79      9.14 o 
   6   1   8      364.99      336.90      4.05 o 
   7   1   8      363.14      339.95      4.29 o 
   8   1   8       45.15       51.80      2.91 o 
   9   1   8      173.62      152.39      3.65 o 
  10   1   8      164.08      168.48      4.63 o 
  11   1   8       28.06       26.17      3.51 o 
  12   1   8       42.53       36.07      4.17 o 
  13   1   8        4.14        3.17      3.91 o 
   0   2   8        0.27       -1.31      0.88 o 
   1   2   8    14106.00    14547.53     97.04 o 
   2   2   8       47.19       22.20      0.92 o 
   3   2   8      873.92      879.62      7.09 o 
   4   2   8     1780.99     1695.02     12.89 o 
   5   2   8     8246.41     8290.97     58.22 o 
   6   2   8      371.45      354.84      4.44 o 
   7   2   8      309.01      274.54      3.90 o 
   8   2   8       47.89       45.54      2.24 o 
   9   2   8        4.60        8.06      2.66 o 
  10   2   8        6.17        2.72      2.67 o 
  11   2   8       24.67       49.97      3.53 o 
  12   2   8       41.79       53.64      4.79 o 
   1   3   8       36.16       28.58      0.94 o 
   2   3   8     5097.04     5585.25     41.30 o 
   3   3   8     1497.97     1516.71     12.28 o 
   4   3   8     3666.97     3933.33     28.31 o 
   5   3   8      296.71      306.27      5.31 o 
   6   3   8       48.88       48.52      1.84 o 
   7   3   8        2.57       10.01      2.35 o 
   8   3   8      121.61      114.29      3.69 o 
   9   3   8       14.85       20.11      2.83 o 
  10   3   8      142.45      136.63      4.42 o 
  11   3   8        4.66       -1.05      3.11 o 
  12   3   8       63.37       54.44      4.23 o 
   0   4   8      723.12      783.77      9.47 o 
   1   4   8      771.48      814.44      6.49 o 
   2   4   8       62.81       86.94      2.35 o 
   3   4   8      872.11      901.91      8.09 o 
   4   4   8       22.80       21.34      2.22 o 
   5   4   8     4452.85     4440.64     30.77 o 
   6   4   8       61.78       66.31      2.42 o 
   7   4   8       11.73        8.52      1.86 o 
   8   4   8        8.72        1.47      2.30 o 
   9   4   8        0.11       -2.39      2.59 o 
  10   4   8       19.16       12.72      3.19 o 
  11   4   8      550.03      572.06      8.97 o 
  12   4   8        4.84       10.94      3.74 o 
   1   5   8     6237.21     6065.09     43.12 o 
   2   5   8      909.96      925.51      8.46 o 
   3   5   8      713.31      699.11      6.88 o 
   4   5   8        4.41       -0.31      1.35 o 
   5   5   8      881.31      815.69      7.89 o 
   6   5   8      127.92      126.95      3.02 o 
   7   5   8      514.77      476.57      6.99 o 
   8   5   8       68.38       72.47      3.60 o 
   9   5   8       15.17        6.62      2.81 o 
  10   5   8      149.25      158.42      5.31 o 
  11   5   8        0.08        5.55      3.42 o 
  12   5   8       24.87       26.03      4.33 o 
   0   6   8        0.19       -2.81      1.87 o 
   1   6   8       58.11       61.24      2.04 o 
   2   6   8       70.97       82.25      2.17 o 
   3   6   8     1423.67     1449.67     12.58 o 
   4   6   8      289.31      274.37      4.16 o 
   5   6   8        4.65        2.95      2.03 o 
   6   6   8      435.97      389.10      6.31 o 
   7   6   8        8.18        3.18      2.55 o 
   8   6   8       53.64       51.54      3.50 o 
   9   6   8      542.07      569.16      8.66 o 
  10   6   8      221.80      241.68      6.30 o 
  11   6   8       15.07       14.73      4.09 o 
   1   7   8     1015.98      975.69      8.87 o 
   2   7   8        0.74       -0.47      1.40 o 
   3   7   8     4234.90     4024.24     31.43 o 
   4   7   8      211.53      187.37      3.82 o 
   5   7   8      350.46      357.26      5.55 o 
   6   7   8       18.93       15.79      3.03 o 
   7   7   8        0.12       -3.58      2.58 o 
   8   7   8        0.16       -4.26      2.88 o 
   9   7   8      217.46      226.20      6.00 o 
  10   7   8        2.10        3.80      3.93 o 
  11   7   8        5.03       -0.64      4.25 o 
   0   8   8       94.12      101.79      5.26 o 
   1   8   8       74.96       71.42      2.60 o 
   2   8   8      175.77      165.74      4.08 o 
   3   8   8        2.67        2.99      2.10 o 
   4   8   8        0.18       -3.25      2.17 o 
   5   8   8      125.44      114.87      4.26 o 
   6   8   8        3.25        3.45      2.74 o 
   7   8   8       79.15       65.93      3.92 o 
   8   8   8       35.71       32.70      3.62 o 
   9   8   8      170.58      180.42      6.84 o 
  10   8   8        6.75        0.07      4.00 o 
   1   9   8      197.07      198.98      4.48 o 
   2   9   8        4.16        0.30      2.23 o 
   3   9   8      966.34      953.84     10.00 o 
   4   9   8      144.84      143.19      4.80 o 
   5   9   8       14.04       16.08      3.13 o 
   6   9   8       10.51        5.53      2.98 o 
   7   9   8      168.31      166.03      5.98 o 
   8   9   8       29.97       23.69      4.41 o 
   9   9   8       21.29       26.50      4.51 o 
   0  10   8      194.16      198.56      8.04 o 
   1  10   8       20.57       16.99      2.59 o 
   2  10   8       66.05       62.17      3.41 o 
   3  10   8      351.68      340.37      6.09 o 
   4  10   8       53.86       63.03      3.75 o 
   5  10   8       37.12       40.02      3.69 o 
   6  10   8       15.37       13.02      3.75 o 
   7  10   8      165.56      164.92      6.85 o 
   8  10   8       12.09       14.02      4.43 o 
   1  11   8      474.10      503.52      7.69 o 
   2  11   8        3.34        2.18      2.78 o 
   3  11   8      230.23      238.21      6.40 o 
   4  11   8       74.84       71.54      4.89 o 
   5  11   8      161.45      173.32      6.29 o 
   6  11   8       81.30       81.81      5.57 o 
   0  12   8       45.38       51.20      5.46 o 
   1  12   8        9.46        4.13      3.15 o 
   2  12   8        9.21       15.91      4.54 o 
   3  12   8       14.91        6.20      4.20 o 
   4  12   8       22.49       28.18      4.67 o 
   1   1   9      306.59      321.25      4.77 o 
   2   1   9     6987.45     7111.19     47.63 o 
   3   1   9     9468.64     9785.66     69.22 o 
   4   1   9       16.30       10.66      1.34 o 
   5   1   9       23.83       26.36      1.60 o 
   6   1   9      350.29      293.91      3.78 o 
   7   1   9        0.05       -1.83      1.47 o 
   8   1   9      502.96      472.41      5.73 o 
   9   1   9        0.14       11.01      2.36 o 
  10   1   9      250.31      256.16      5.39 o 
  11   1   9       76.89       78.63      4.24 o 
  12   1   9        9.12        8.51      3.75 o 
  13   1   9        0.30        0.01      4.05 o 
   0   2   9     5526.60     5798.99     57.36 o 
   1   2   9       47.94       39.41      1.11 o 
   2   2   9       38.72       56.62      1.10 o 
   3   2   9      262.45      225.19      2.66 o 
   4   2   9       77.59       74.81      2.67 o 
   5   2   9     3412.87     3503.77     25.55 o 
   6   2   9     1490.54     1432.48     11.59 o 
   7   2   9       10.14        7.55      1.95 o 
   8   2   9        0.91       -0.47      1.75 o 
   9   2   9      673.48      641.00      7.93 o 
  10   2   9       74.82       76.74      3.68 o 
  11   2   9       19.16       26.08      3.28 o 
  12   2   9        1.69        2.38      4.68 o 
   1   3   9     5080.97     5350.89     36.05 o 
   2   3   9     2937.33     3085.50     23.44 o 
   3   3   9     3490.02     3285.75     24.99 o 
   4   3   9      168.73      173.62      3.65 o 
   5   3   9     1827.79     1774.09     13.77 o 
   6   3   9       64.04       63.74      2.05 o 
   7   3   9     3073.37     2946.74     22.29 o 
   8   3   9      557.56      519.61      6.45 o 
   9   3   9      576.78      601.39      7.85 o 
  10   3   9       15.61       20.32      2.96 o 
  11   3   9       62.64       68.85      4.22 o 
  12   3   9       11.03       19.17      3.69 o 
   0   4   9     5065.38     5162.54     51.87 o 
   1   4   9      865.94      964.24      7.49 o 
   2   4   9     1444.12     1500.07     12.32 o 
   3   4   9      900.13      951.72      8.45 o 
   4   4   9       83.75      113.80      2.53 o 
   5   4   9       45.38       64.24      1.98 o 
   6   4   9       32.31       36.54      2.03 o 
   7   4   9       67.79       68.40      2.67 o 
   8   4   9       25.34       18.93      2.54 o 
   9   4   9        4.60       -3.47      2.54 o 
  10   4   9       30.22       24.66      3.36 o 
  11   4   9        4.49       25.56      3.64 o 
  12   4   9        2.47        2.23      3.82 o 
   1   5   9       18.65       15.67      1.32 o 
   2   5   9     2822.65     2889.91     22.59 o 
   3   5   9      482.07      456.06      5.22 o 
   4   5   9        5.31        5.60      1.41 o 
   5   5   9      373.33      336.68      4.51 o 
   6   5   9      566.52      545.58      6.70 o 
   7   5   9        0.14       -3.42      2.33 o 
   8   5   9       26.19       25.33      2.92 o 
   9   5   9      100.90      100.02      4.27 o 
  10   5   9       47.11       49.11      3.87 o 
  11   5   9      128.85      133.84      5.33 o 
  12   5   9       53.22       58.98      4.88 o 
   0   6   9      553.96      555.01      8.61 o 
   1   6   9       33.14       31.94      1.70 o 
   2   6   9       51.70       74.87      2.44 o 
   3   6   9       11.96       23.90      1.89 o 
   4   6   9      113.30      108.03      2.96 o 
   5   6   9      225.77      219.43      3.92 o 
   6   6   9       81.77       76.31      3.55 o 
   7   6   9       20.45       15.58      2.74 o 
   8   6   9       32.81       20.31      3.08 o 
   9   6   9       28.70       35.96      3.55 o 
  10   6   9       24.28       31.90      3.78 o 
  11   6   9        2.35        0.48      4.25 o 
   1   7   9      120.42      130.08      4.34 o 
   2   7   9      169.30      171.55      3.17 o 
   3   7   9      573.96      608.60      7.51 o 
   4   7   9       34.02       24.25      2.19 o 
   5   7   9      900.32      883.53      9.62 o 
   6   7   9       36.51       42.36      3.18 o 
   7   7   9        3.33        4.70      2.75 o 
   8   7   9       10.88        7.12      3.10 o 
   9   7   9      171.65      171.26      5.58 o 
  10   7   9        8.09        4.88      4.04 o 
   0   8   9     4989.65     4850.81     50.56 o 
   1   8   9       12.93        9.28      1.99 o 
   2   8   9      556.82      559.49      6.88 o 
   3   8   9      374.96      370.01      5.50 o 
   4   8   9        5.86       -3.06      2.04 o 
   5   8   9      321.14      323.47      6.10 o 
   6   8   9      121.15      130.99      4.62 o 
   7   8   9      122.75      119.93      4.71 o 
   8   8   9       84.81       78.07      4.73 o 
   9   8   9       71.72       88.12      5.60 o 
  10   8   9        6.86        0.16      4.11 o 
   1   9   9     1170.05     1163.56     11.45 o 
   2   9   9       97.91       96.11      3.49 o 
   3   9   9      208.70      236.39      4.80 o 
   4   9   9        0.30        1.38      2.74 o 
   5   9   9      414.29      414.72      7.18 o 
   6   9   9        0.26       -0.83      2.93 o 
   7   9   9      193.49      186.04      6.48 o 
   8   9   9        7.03        8.47      4.04 o 
   9   9   9      106.20      115.72      6.14 o 
   0  10   9       20.09       17.18      4.06 o 
   1  10   9       27.87       22.13      2.66 o 
   2  10   9       32.74       23.25      2.74 o 
   3  10   9        1.23        6.35      2.67 o 
   4  10   9      404.29      433.39      7.60 o 
   5  10   9       75.90       89.01      4.39 o 
   6  10   9       60.78       65.10      5.02 o 
   7  10   9       58.14       57.44      4.98 o 
   8  10   9       22.11       14.12      4.42 o 
   1  11   9       56.29       70.22      3.81 o 
   2  11   9       16.47       13.21      3.24 o 
   3  11   9      146.85      154.51      5.28 o 
   4  11   9      102.73      121.73      5.52 o 
   5  11   9        6.34       15.11      4.23 o 
   6  11   9       47.01       48.94      5.15 o 
   0  12   9       18.30       20.84      4.79 o 
   1  12   9       11.62        8.79      3.20 o 
   2  12   9        0.21        6.02      3.67 o 
   3  12   9        2.65        3.62      4.12 o 
   4  12   9       82.24       94.09      6.33 o 
   0   0  10    12633.61    11790.92    164.29 o 
   1   0  10       38.64       46.09      1.56 o 
   2   0  10     1816.47     1833.84     19.01 o 
   3   0  10       58.37       73.42      2.39 o 
   4   0  10      941.86     1008.63     11.57 o 
   5   0  10     1004.93     1257.82     14.33 o 
   6   0  10     1636.04     1663.09     18.59 o 
   7   0  10      155.44      159.68      4.43 o 
   8   0  10       33.20       31.54      3.11 o 
   9   0  10       56.57       59.70      3.89 o 
  10   0  10      115.08      123.67      5.18 o 
  11   0  10      483.14      498.92     12.12 o 
  12   0  10      113.68      118.12      7.89 o 
  13   0  10       11.14       13.54      5.64 o 
   1   1  10     3233.86     2999.34     22.27 o 
   2   1  10       15.12       21.64      1.37 o 
   3   1  10     1760.26     1913.36     14.20 o 
   4   1  10        0.14        7.02      1.17 o 
   5   1  10     3336.87     3190.89     23.35 o 
   6   1  10       34.74       22.03      1.58 o 
   7   1  10       40.97       40.76      2.00 o 
   8   1  10      508.39      531.21      7.79 o 
   9   1  10      872.62      872.47      8.67 o 
  10   1  10       97.30      110.08      4.00 o 
  11   1  10        3.32        4.00      3.13 o 
  12   1  10       39.49       45.26      4.28 o 
   0   2  10     1181.08     1378.75     14.62 o 
   1   2  10     2054.28     1885.15     15.18 o 
   2   2  10     1382.12     1384.56     10.44 o 
   3   2  10      137.74      114.79      1.95 o 
   4   2  10     1889.81     1770.72     13.49 o 
   5   2  10     2880.22     3150.25     23.16 o 
   6   2  10      707.54      693.31      6.60 o 
   7   2  10      560.70      533.61      5.73 o 
   8   2  10      533.97      511.61      6.44 o 
   9   2  10       35.07       45.61      2.84 o 
  10   2  10       25.78       38.09      4.67 o 
  11   2  10        1.34        0.16      2.88 o 
  12   2  10        3.55        8.08      4.02 o 
   1   3  10      447.26      524.72      4.66 o 
   2   3  10      383.03      380.94      4.75 o 
   3   3  10      771.70      731.94      7.38 o 
   4   3  10       88.21       95.29      3.77 o 
   5   3  10      726.45      673.49      6.27 o 
   6   3  10       17.58       35.84      1.97 o 
   7   3  10      368.58      377.37      4.77 o 
   8   3  10      691.46      663.28      7.46 o 
   9   3  10      119.27      128.47      4.08 o 
  10   3  10       59.33       60.33      3.76 o 
  11   3  10        5.39        4.71      3.21 o 
  12   3  10       76.08       76.37      4.58 o 
   0   4  10      134.60      132.52      8.32 o 
   1   4  10      455.62      534.81      4.68 o 
   2   4  10      711.61      743.97      6.91 o 
   3   4  10      144.13      129.12      3.46 o 
   4   4  10      958.77      964.03      8.71 o 
   5   4  10      658.16      545.64      5.46 o 
   6   4  10      875.08      880.98      7.99 o 
   7   4  10      468.44      448.28      5.69 o 
   8   4  10      438.85      399.50      6.49 o 
   9   4  10        4.53        2.51      2.67 o 
  10   4  10        0.00       -2.94      2.95 o 
  11   4  10        5.71        4.16      3.33 o 
  12   4  10       11.46       20.64      4.15 o 
   1   5  10       18.03       23.48      1.40 o 
   2   5  10      231.58      222.58      3.49 o 
   3   5  10     5480.66     5460.71     41.17 o 
   4   5  10      908.45      917.19      8.64 o 
   5   5  10      429.84      409.00      5.03 o 
   6   5  10      138.53      132.86      3.52 o 
   7   5  10      153.87      150.86      4.41 o 
   8   5  10       46.62       49.41      3.27 o 
   9   5  10      344.35      316.27      6.38 o 
  10   5  10       48.78       46.88      3.94 o 
  11   5  10        4.82        2.21      3.67 o 
   0   6  10     5373.28     5592.86     56.94 o 
   1   6  10      232.44      300.30      4.25 o 
   2   6  10     1883.67     1730.01     14.61 o 
   3   6  10      135.28      152.47      3.25 o 
   4   6  10     1092.23     1038.07      9.81 o 
   5   6  10     2256.14     2214.07     18.35 o 
   6   6  10       56.35       48.86      3.13 o 
   7   6  10       11.90       10.88      2.61 o 
   8   6  10       22.81       28.94      3.26 o 
   9   6  10       23.04       18.96      3.37 o 
  10   6  10       31.09       32.81      4.09 o 
  11   6  10       16.29       16.60      4.04 o 
   1   7  10     1253.57     1229.46     10.21 o 
   2   7  10      163.58      151.57      2.99 o 
   3   7  10        0.03        2.76      2.42 o 
   4   7  10      119.24      120.18      3.42 o 
   5   7  10      483.35      468.67      6.45 o 
   6   7  10      396.78      372.75      6.49 o 
   7   7  10      482.08      476.07      7.54 o 
   8   7  10       51.24       58.28      3.90 o 
   9   7  10       55.84       64.52      4.62 o 
  10   7  10       64.97       72.79      4.91 o 
   0   8  10        5.13       25.15      9.51 o 
   1   8  10        5.46        5.95      2.19 o 
   2   8  10        3.38       20.01      2.49 o 
   3   8  10       42.38       36.22      2.58 o 
   4   8  10        3.46        1.26      2.15 o 
   5   8  10       57.92       55.16      3.40 o 
   6   8  10      525.06      514.21      7.94 o 
   7   8  10       48.44       43.99      3.56 o 
   8   8  10       67.69       65.57      4.50 o 
   9   8  10       54.19       53.27      5.03 o 
  10   8  10       69.64       69.94      5.41 o 
   1   9  10       38.63       48.37      2.89 o 
   2   9  10       47.13       34.46      2.72 o 
   3   9  10      165.99      157.87      4.19 o 
   4   9  10       23.17       25.36      3.16 o 
   5   9  10      155.34      170.20      5.66 o 
   6   9  10       96.53       95.98      4.44 o 
   7   9  10      138.19      152.19      5.68 o 
   8   9  10       62.75       58.14      4.96 o 
   9   9  10      136.96      145.60      6.70 o 
   0  10  10      685.21      672.55     12.41 o 
   1  10  10        3.33        2.13      2.38 o 
   2  10  10        6.49        5.71      2.46 o 
   3  10  10        0.58       -3.79      2.52 o 
   4  10  10        0.76        6.06      3.05 o 
   5  10  10      176.99      162.56      5.51 o 
   6  10  10      201.00      205.60      7.07 o 
   7  10  10       13.48        9.01      4.19 o 
   8  10  10        0.07        0.87      4.20 o 
   1  11  10        4.42       -1.13      2.79 o 
   2  11  10       65.76       65.72      4.01 o 
   3  11  10       29.15       43.39      3.85 o 
   4  11  10      302.70      296.47      6.75 o 
   5  11  10       32.85       36.23      4.67 o 
   6  11  10      150.16      138.74      6.59 o 
   0  12  10        0.24       -5.04      4.21 o 
   1  12  10       23.94       19.08      3.42 o 
   2  12  10      246.78      262.93      7.38 o 
   3  12  10       25.46       22.06      4.80 o 
   4  12  10      136.77      157.75      7.60 o 
   1   1  11      182.26      207.46      8.04 o 
   2   1  11     9486.49     9954.38     72.11 o 
   3   1  11      631.56      608.54      5.68 o 
   4   1  11     6679.32     6946.04     48.85 o 
   5   1  11        9.20       27.02      2.35 o 
   6   1  11        0.06       -0.87      1.29 o 
   7   1  11       13.68       12.09      1.69 o 
   8   1  11     1175.51     1169.37     11.53 o 
   9   1  11       71.12       66.10      2.87 o 
  10   1  11       73.92       79.70      3.68 o 
  11   1  11        3.14       -1.38      3.05 o 
  12   1  11       12.37       22.26      3.95 o 
   0   2  11      177.16      244.35      3.44 o 
   1   2  11       41.44       31.42      1.29 o 
   2   2  11     3971.32     3870.57     28.79 o 
   3   2  11        6.81       16.98      0.94 o 
   4   2  11     9488.16     9501.71     66.43 o 
   5   2  11     2390.56     2321.89     17.53 o 
   6   2  11      613.53      641.35      6.26 o 
   7   2  11       14.74       12.36      1.93 o 
   8   2  11     1350.23     1313.23     11.41 o 
   9   2  11       90.66       81.90      3.31 o 
  10   2  11      650.91      641.26      8.40 o 
  11   2  11       35.82       36.96      3.39 o 
  12   2  11      118.02      114.79      5.89 o 
   1   3  11      574.64      587.71      5.17 o 
   2   3  11      901.77     1020.37      8.23 o 
   3   3  11      737.67      745.33      6.86 o 
   4   3  11     3704.54     3768.68     27.29 o 
   5   3  11      416.63      379.35      4.81 o 
   6   3  11     5057.94     4936.70     35.76 o 
   7   3  11       15.21       17.73      1.87 o 
   8   3  11      136.11      151.27      4.56 o 
   9   3  11        0.55       -2.89      2.40 o 
  10   3  11      130.15      144.15      4.89 o 
  11   3  11        4.10        3.92      3.26 o 
  12   3  11      178.88      197.53      6.51 o 
   0   4  11    14315.43    14166.72    140.72 o 
   1   4  11      550.99      616.73      5.64 o 
   2   4  11     1797.30     1859.85     14.99 o 
   3   4  11        0.71        0.60      1.18 o 
   4   4  11      104.10       72.26      2.25 o 
   5   4  11     1179.97     1142.92     10.25 o 
   6   4  11     1566.54     1499.90     12.31 o 
   7   4  11      131.85      136.21      6.24 o 
   8   4  11       97.09       99.37      3.90 o 
   9   4  11      111.89       94.43      4.11 o 
  10   4  11       52.41       45.40      3.66 o 
  11   4  11       29.77       38.84      4.27 o 
  12   4  11      169.86      177.48      6.48 o 
   1   5  11      595.72      576.96      5.55 o 
   2   5  11      189.48      164.35      3.09 o 
   3   5  11      177.59      195.88      3.55 o 
   4   5  11       34.96       38.95      1.97 o 
   5   5  11      231.28      243.49      5.09 o 
   6   5  11       85.27       71.22      2.93 o 
   7   5  11       11.57       10.85      3.08 o 
   8   5  11      210.99      222.31      5.14 o 
   9   5  11        0.20        0.18      2.93 o 
  10   5  11      112.78      106.18      5.08 o 
  11   5  11        0.04        0.62      3.69 o 
   0   6  11      101.62      127.78      6.04 o 
   1   6  11      602.73      604.62      6.02 o 
   2   6  11      819.52      786.01      7.86 o 
   3   6  11      331.16      330.93      4.57 o 
   4   6  11      531.72      513.53      6.08 o 
   5   6  11       11.81       16.20      2.60 o 
   6   6  11      526.52      476.07      7.01 o 
   7   6  11      140.07      112.17      4.14 o 
   8   6  11       10.50        8.37      2.99 o 
   9   6  11        2.29        6.58      3.40 o 
  10   6  11       51.79       46.48      4.38 o 
  11   6  11        7.55        4.29      4.39 o 
   1   7  11      464.34      430.96      6.55 o 
   2   7  11      571.41      568.85      6.66 o 
   3   7  11      112.96      114.81      3.36 o 
   4   7  11        1.20        2.09      1.97 o 
   5   7  11       10.27       12.03      3.49 o 
   6   7  11       24.31       27.73      3.14 o 
   7   7  11        1.90       11.43      2.98 o 
   8   7  11      434.54      445.10      8.21 o 
   9   7  11      195.29      200.96      6.40 o 
  10   7  11       10.23       15.85      4.03 o 
   0   8  11       88.19       73.80      4.54 o 
   1   8  11      238.72      238.16      4.24 o 
   2   8  11     4029.84     3907.22     30.94 o 
   3   8  11      133.42      128.96      3.76 o 
   4   8  11      781.99      735.63      8.18 o 
   5   8  11      109.28       99.63      4.08 o 
   6   8  11      147.15      135.43      4.70 o 
   7   8  11       67.39       74.41      4.38 o 
   8   8  11      102.17      100.79      5.03 o 
   9   8  11        3.75        1.16      3.59 o 
  10   8  11       18.55       23.61      4.59 o 
   1   9  11      113.75      120.78      3.76 o 
   2   9  11       17.72       12.42      2.40 o 
   3   9  11        9.88        5.29      2.33 o 
   4   9  11      383.02      365.66      6.13 o 
   5   9  11        2.49        3.45      2.81 o 
   6   9  11      214.72      203.16      5.96 o 
   7   9  11       21.02       30.61      4.04 o 
   8   9  11       10.84       14.08      4.11 o 
   9   9  11       12.61       11.42      4.35 o 
   0  10  11      667.78      741.38     13.12 o 
   1  10  11        2.82       -3.00      2.48 o 
   2  10  11       89.76       74.94      3.43 o 
   3  10  11        5.38       -1.16      2.61 o 
   4  10  11        1.21        1.26      2.97 o 
   5  10  11       46.77       48.43      4.17 o 
   6  10  11      666.22      667.94     10.54 o 
   7  10  11       32.22       16.30      4.37 o 
   1  11  11        0.05       -4.09      2.73 o 
   2  11  11       13.63        9.87      3.17 o 
   3  11  11        0.37       -4.25      3.06 o 
   4  11  11        5.42        7.95      3.70 o 
   5  11  11        2.09        3.48      3.98 o 
   6  11  11       10.23       21.80      4.57 o 
   0  12  11       54.10       82.95      8.58 o 
   1  12  11       35.45       40.98      3.88 o 
   2  12  11        7.23       11.73      4.33 o 
   3  12  11        0.44       -5.12      4.34 o 
   4  12  11       41.16       68.34      6.00 o 
   0   0  12     3721.34     3835.52     54.21 o 
   1   0  12       73.40       25.02      1.36 o 
   2   0  12     4251.24     4716.38     47.57 o 
   3   0  12     4427.67     4985.47     49.87 o 
   4   0  12      869.77      702.16      8.76 o 
   5   0  12     1003.10      811.17     10.10 o 
   6   0  12      190.98      229.52      6.34 o 
   7   0  12     1598.17     1516.83     17.66 o 
   8   0  12       21.85       27.89      3.94 o 
   9   0  12      153.82      153.92      6.24 o 
  10   0  12        1.07       -3.72      3.19 o 
  11   0  12      211.91      229.94     10.43 o 
  12   0  12       14.68       23.76      5.67 o 
   1   1  12     5754.05     5809.15     40.65 o 
   2   1  12      106.71      125.24      7.35 o 
   3   1  12     1946.21     2097.12     17.71 o 
   4   1  12      234.17      230.00      6.31 o 
   5   1  12     1543.32     1517.26     12.00 o 
   6   1  12       18.74       22.87      1.66 o 
   7   1  12      214.69      201.02      3.58 o 
   8   1  12      540.45      560.42      8.46 o 
   9   1  12       75.47       75.11      2.98 o 
  10   1  12      166.70      162.01      4.96 o 
  11   1  12       10.95       15.45      3.31 o 
  12   1  12       46.24       59.62      4.79 o 
   0   2  12       25.92       18.77      1.34 o 
   1   2  12     6563.98     6751.27     49.33 o 
   2   2  12     4031.92     4361.53     32.33 o 
   3   2  12      139.06      125.57      3.36 o 
   4   2  12       76.43       78.12      6.20 o 
   5   2  12        4.96       20.41      1.59 o 
   6   2  12      585.70      564.45      8.43 o 
   7   2  12      798.67      783.69      7.57 o 
   8   2  12      224.16      226.27      4.15 o 
   9   2  12      126.42      151.86      5.65 o 
  10   2  12       15.19       20.88      2.99 o 
  11   2  12       35.21       52.63      3.85 o 
  12   2  12        0.00        5.99      3.98 o 
   1   3  12      191.51      199.13      3.26 o 
   2   3  12      155.93      138.11      2.12 o 
   3   3  12      995.50      901.53      8.02 o 
   4   3  12      703.74      735.05      6.63 o 
   5   3  12      425.61      420.38      4.63 o 
   6   3  12      298.31      363.39      7.69 o 
   7   3  12      112.73      118.40      3.07 o 
   8   3  12       57.37       56.50      2.88 o 
   9   3  12        5.44       -0.38      2.43 o 
  10   3  12       93.32       95.71      4.33 o 
  11   3  12       76.23       73.97      4.35 o 
  12   3  12        0.26        8.42      3.92 o 
   0   4  12     6199.21     6364.02     63.63 o 
   1   4  12     3867.07     4022.06     28.95 o 
   2   4  12      752.57      847.23      7.73 o 
   3   4  12      546.05      568.47      5.83 o 
   4   4  12      260.48      264.49      3.77 o 
   5   4  12      304.97      314.18      4.39 o 
   6   4  12      840.24      807.09      8.23 o 
   7   4  12     1722.05     1679.85     15.56 o 
   8   4  12       84.95       83.73      3.71 o 
   9   4  12       21.01       17.03      2.94 o 
  10   4  12       17.64       14.55      3.26 o 
  11   4  12       79.99       95.70      5.15 o 
  12   4  12        4.65       14.45      4.05 o 
   1   5  12      242.91      254.30      3.36 o 
   2   5  12      827.34      786.15      7.70 o 
   3   5  12     2373.50     2214.31     17.93 o 
   4   5  12      237.79      225.25      3.69 o 
   5   5  12        7.69        2.58      1.70 o 
   6   5  12        2.50        0.79      2.11 o 
   7   5  12       81.79       84.41      3.67 o 
   8   5  12       24.12       29.20      3.10 o 
   9   5  12      348.46      334.05      6.61 o 
  10   5  12       55.93       60.41      4.53 o 
  11   5  12        7.35        4.05      3.72 o 
   0   6  12       83.09       65.76      3.29 o 
   1   6  12      451.36      446.69      4.95 o 
   2   6  12     1677.70     1660.10     14.18 o 
   3   6  12       35.70       29.75      2.00 o 
   4   6  12      405.81      377.01      5.13 o 
   5   6  12      312.29      294.67      5.07 o 
   6   6  12      123.04      112.69      3.89 o 
   7   6  12       62.62       60.45      3.43 o 
   8   6  12        2.31       -0.42      3.05 o 
   9   6  12       56.18       45.75      4.47 o 
  10   6  12      102.38       99.38      5.20 o 
  11   6  12       75.69       91.81      5.83 o 
   1   7  12     1258.42     1247.55     10.92 o 
   2   7  12     1050.08     1030.06      9.98 o 
   3   7  12       78.66       76.27      2.87 o 
   4   7  12        0.20        6.42      2.17 o 
   5   7  12      195.42      177.71      4.37 o 
   6   7  12       27.02       29.61      2.96 o 
   7   7  12      572.11      577.08      9.19 o 
   8   7  12      364.50      385.93      7.80 o 
   9   7  12      197.76      181.90      6.15 o 
  10   7  12        0.60       -5.28      3.52 o 
   0   8  12       53.88       63.02      4.88 o 
   1   8  12      668.46      639.09      8.08 o 
   2   8  12        1.19       24.45      2.81 o 
   3   8  12      362.54      394.00      5.79 o 
   4   8  12       18.40       26.24      2.54 o 
   5   8  12      205.11      197.53      5.04 o 
   6   8  12        2.35        5.60      3.20 o 
   7   8  12        8.81       12.96      3.48 o 
   8   8  12       32.35       32.83      4.08 o 
   9   8  12       14.54       12.35      3.96 o 
   1   9  12       12.83       17.11      2.49 o 
   2   9  12      199.27      196.90      4.51 o 
   3   9  12       75.36       90.08      3.63 o 
   4   9  12       12.43       17.87      2.77 o 
   5   9  12       34.00       52.08      3.97 o 
   6   9  12        0.06        9.71      3.54 o 
   7   9  12      170.05      153.43      5.86 o 
   8   9  12       58.34       57.25      4.98 o 
   0  10  12      419.91      431.38      9.69 o 
   1  10  12       10.24        5.92      2.66 o 
   2  10  12       29.98       45.68      3.06 o 
   3  10  12       80.53       73.93      3.71 o 
   4  10  12      148.03      141.76      5.38 o 
   5  10  12      100.97       98.59      4.90 o 
   6  10  12        4.60       13.55      3.82 o 
   7  10  12        1.99       -4.15      3.97 o 
   1  11  12       48.35       39.96      3.41 o 
   2  11  12       13.43        6.81      3.19 o 
   3  11  12        5.45        3.22      3.72 o 
   4  11  12        1.78       -4.01      3.43 o 
   5  11  12       13.06       18.12      4.32 o 
   6  11  12       91.48       99.42      5.94 o 
   0  12  12      368.86      403.27     10.16 o 
   1  12  12       37.47       28.86      3.78 o 
   2  12  12      101.83      106.03      5.74 o 
   3  12  12       19.35       11.90      4.73 o 
   1   1  13       67.40       40.82      2.85 o 
   2   1  13    11737.12    13031.08     94.23 o 
   3   1  13     3875.41     4413.77     30.20 o 
   4   1  13      552.16      463.04      4.66 o 
   5   1  13       80.56       94.41      3.46 o 
   6   1  13      238.29      256.01      3.67 o 
   7   1  13      207.54      184.83      3.53 o 
   8   1  13     1298.21     1272.36     11.24 o 
   9   1  13      432.39      393.46      5.50 o 
  10   1  13       22.04       27.90      3.03 o 
  11   1  13       55.68       58.95      4.85 o 
  12   1  13       26.90       35.12      4.46 o 
   0   2  13     1486.96     1609.72     17.07 o 
   1   2  13      695.58      766.76     13.37 o 
   2   2  13     1912.06     2098.33     16.29 o 
   3   2  13       79.37      130.45      2.39 o 
   4   2  13        0.61        3.17      1.66 o 
   5   2  13       30.07       29.43      1.66 o 
   6   2  13     2160.47     2078.16     16.21 o 
   7   2  13       11.51       17.96      1.95 o 
   8   2  13      147.18      136.14      3.50 o 
   9   2  13      949.61      944.24      9.83 o 
  10   2  13        0.80        1.47      2.72 o 
  11   2  13      131.01      131.83      4.95 o 
  12   2  13       40.25       46.29      5.33 o 
   1   3  13     7161.06     7786.66     52.47 o 
   2   3  13      114.48       80.68      1.71 o 
   3   3  13        1.18       24.42      1.11 o 
   4   3  13      408.42      393.53      4.20 o 
   5   3  13      882.37      865.17      7.69 o 
   6   3  13      107.29      125.17      3.98 o 
   7   3  13      920.69      858.38      8.22 o 
   8   3  13      144.85      159.10      3.96 o 
   9   3  13       10.24        8.43      2.74 o 
  10   3  13       62.20       54.72      3.80 o 
  11   3  13        0.70       -5.09      3.44 o 
  12   3  13        8.10        4.71      3.82 o 
   0   4  13      447.21      531.12      7.28 o 
   1   4  13      497.01      488.37      5.79 o 
   2   4  13      108.91      137.58      5.03 o 
   3   4  13      651.88      678.68      6.65 o 
   4   4  13      168.84      183.94      3.25 o 
   5   4  13       35.58       50.63      2.29 o 
   6   4  13      926.90      880.11      8.71 o 
   7   4  13     1045.35     1033.06     10.89 o 
   8   4  13       58.70       63.56      3.48 o 
   9   4  13        0.73       -2.33      2.68 o 
  10   4  13       20.85       21.52      3.78 o 
  11   4  13        1.43        5.39      3.74 o 
  12   4  13        2.60        2.21      4.62 o 
   1   5  13      155.66      136.00      3.36 o 
   2   5  13       17.17       23.89      1.70 o 
   3   5  13      258.57      294.54      4.12 o 
   4   5  13        5.51        6.18      1.65 o 
   5   5  13      135.81      130.50      3.27 o 
   6   5  13      187.94      166.86      4.55 o 
   7   5  13      374.01      334.91      5.95 o 
   8   5  13      354.37      355.88      6.74 o 
   9   5  13       47.30       52.00      4.04 o 
  10   5  13       43.91       31.07      4.00 o 
  11   5  13        1.79       -5.49      3.66 o 
   0   6  13      116.25      144.10      4.14 o 
   1   6  13       93.51      101.28      2.70 o 
   2   6  13       88.29       86.38      3.48 o 
   3   6  13      206.63      201.43      3.73 o 
   4   6  13      101.08      106.98      3.14 o 
   5   6  13        0.39        2.84      1.96 o 
   6   6  13        1.47       -1.42      2.12 o 
   7   6  13       36.64       32.22      3.06 o 
   8   6  13       36.38       43.23      3.91 o 
   9   6  13       11.52       17.38      3.66 o 
  10   6  13        0.95       -2.92      3.64 o 
  11   6  13       10.14        5.99      3.97 o 
   1   7  13     1998.07     1968.67     15.80 o 
   2   7  13       83.97       79.77      2.93 o 
   3   7  13        6.89        7.14      2.10 o 
   4   7  13     1176.52     1211.85     11.55 o 
   5   7  13      839.04      790.98      9.56 o 
   6   7  13       84.99       72.49      3.61 o 
   7   7  13      122.90      127.78      5.09 o 
   8   7  13        3.61        7.75      3.59 o 
   9   7  13        1.98        2.91      3.60 o 
  10   7  13        1.72       -5.31      3.54 o 
   0   8  13     2883.18     2815.04     30.97 o 
   1   8  13       37.04       34.72      2.62 o 
   2   8  13      648.60      626.40      7.47 o 
   3   8  13      272.21      268.94      4.87 o 
   4   8  13      161.68      162.70      4.10 o 
   5   8  13      124.30      131.97      4.50 o 
   6   8  13      227.96      208.37      5.96 o 
   7   8  13      110.12      108.46      5.00 o 
   8   8  13        3.71       -3.60      3.45 o 
   9   8  13       18.92       15.51      4.02 o 
   1   9  13      228.89      221.98      4.72 o 
   2   9  13        5.64        3.58      2.31 o 
   3   9  13      213.75      216.96      4.65 o 
   4   9  13       73.05       64.99      3.43 o 
   5   9  13      188.45      199.85      5.97 o 
   6   9  13      121.59      107.37      5.06 o 
   7   9  13       90.19       94.13      5.13 o 
   8   9  13       11.22        8.21      3.84 o 
   0  10  13      580.57      580.43     17.74 o 
   1  10  13       24.44       23.37      3.01 o 
   2  10  13      386.00      398.85      6.59 o 
   3  10  13        0.23       -4.03      2.69 o 
   4  10  13       14.24       16.88      3.56 o 
   5  10  13       10.90       14.59      3.63 o 
   6  10  13       32.58       30.80      4.07 o 
   7  10  13       46.37       40.45      4.77 o 
   1  11  13        2.79       11.67      3.04 o 
   2  11  13        0.34       -4.27      3.26 o 
   3  11  13      121.13      133.86      5.95 o 
   4  11  13      104.45       98.10      5.15 o 
   5  11  13       27.72       39.37      4.75 o 
   6  11  13        3.91       -0.93      3.99 o 
   0  12  13        0.24        7.33      4.59 o 
   1  12  13       15.30       11.77      3.55 o 
   2  12  13      115.60      108.77      5.78 o 
   3  12  13       47.27       55.80      5.07 o 
   0   0  14      115.11      171.03      4.47 o 
   1   0  14     4208.84     4013.11     40.30 o 
   2   0  14       73.03       64.33      3.63 o 
   3   0  14     1002.84     1260.81     14.08 o 
   4   0  14      478.01      476.48      6.68 o 
   5   0  14      947.05     1002.60     12.08 o 
   6   0  14      378.96      336.82      6.04 o 
   7   0  14       53.88       48.69      3.22 o 
   8   0  14       27.64       15.90      3.14 o 
   9   0  14      474.26      468.65      8.57 o 
  10   0  14        0.39       -2.73      3.77 o 
  11   0  14        0.26        1.71      4.63 o 
  12   0  14       28.21       20.49      5.49 o 
   1   1  14      506.01      476.25      4.11 o 
   2   1  14       77.05      136.44      7.97 o 
   3   1  14      739.84      964.52     10.29 o 
   4   1  14      578.36      621.91      7.05 o 
   5   1  14     1422.98     1363.42     11.55 o 
   6   1  14       50.59       44.78      1.95 o 
   7   1  14      293.26      281.38      4.25 o 
   8   1  14       32.52       38.26      2.49 o 
   9   1  14        2.63        7.66      2.76 o 
  10   1  14        0.01        8.66      3.37 o 
  11   1  14        0.85        3.46      3.11 o 
  12   1  14        0.32       -0.66      4.35 o 
   0   2  14     1477.69     1476.83     15.92 o 
   1   2  14     1117.51     1152.25      9.55 o 
   2   2  14     1229.80     1361.22     11.12 o 
   3   2  14      244.27      185.66      5.47 o 
   4   2  14      816.65      722.27      6.48 o 
   5   2  14     1710.21     1683.16     13.67 o 
   6   2  14      476.70      425.77      4.96 o 
   7   2  14        5.71       14.33      2.05 o 
   8   2  14       15.36       18.34      2.44 o 
   9   2  14      205.50      225.51      4.78 o 
  10   2  14       92.26       87.71      3.85 o 
  11   2  14      113.51      139.84      5.41 o 
  12   2  14       23.02       22.28      4.50 o 
   1   3  14      133.11      154.20      6.01 o 
   2   3  14      318.22      353.19      4.11 o 
   3   3  14      152.03      128.19      2.96 o 
   4   3  14      162.85      163.48      2.88 o 
   5   3  14       64.37       79.30      2.28 o 
   6   3  14      847.67      820.95      7.69 o 
   7   3  14     1059.73     1026.44      9.46 o 
   8   3  14       56.68       58.73      2.85 o 
   9   3  14       14.25       11.13      2.90 o 
  10   3  14       85.45       92.41      4.72 o 
  11   3  14        1.28       -4.84      3.43 o 
  12   3  14        3.84       -6.14      4.09 o 
   0   4  14      450.30      371.96      5.78 o 
   1   4  14     3920.99     4161.50     30.03 o 
   2   4  14     1880.44     1921.37     15.53 o 
   3   4  14      141.85      150.26      3.28 o 
   4   4  14      397.27      408.89      5.23 o 
   5   4  14     2740.69     2624.51     21.07 o 
   6   4  14      599.56      544.26      6.32 o 
   7   4  14       14.43       10.83      2.43 o 
   8   4  14      149.12      139.30      4.32 o 
   9   4  14        0.05       -4.52      3.01 o 
  10   4  14      110.39       99.92      4.96 o 
  11   4  14      136.09      135.56      5.74 o 
   1   5  14     3341.42     3288.36     24.25 o 
   2   5  14      230.83      226.00      3.56 o 
   3   5  14        1.66       -2.12      1.41 o 
   4   5  14     1553.93     1504.45     13.06 o 
   5   5  14     1049.02      944.52      9.22 o 
   6   5  14      350.40      313.42      5.27 o 
   7   5  14      207.11      221.89      5.18 o 
   8   5  14       74.20       75.36      4.20 o 
   9   5  14       16.93       15.39      3.54 o 
  10   5  14      103.04       97.43      5.08 o 
  11   5  14       13.13       20.33      4.22 o 
   0   6  14      774.94      778.28     10.35 o 
   1   6  14      820.07      821.22      7.58 o 
   2   6  14      309.43      266.63      4.63 o 
   3   6  14      316.93      266.16      4.26 o 
   4   6  14      196.07      188.46      3.79 o 
   5   6  14      858.24      804.59      8.40 o 
   6   6  14      165.53      160.42      4.10 o 
   7   6  14      108.54      115.17      4.72 o 
   8   6  14      627.20      589.31      9.33 o 
   9   6  14      256.72      251.49      7.34 o 
  10   6  14        0.01       -5.35      3.57 o 
  11   6  14        0.76       -4.68      3.91 o 
   1   7  14      460.49      467.75      5.97 o 
   2   7  14      241.88      221.68      4.21 o 
   3   7  14     1493.53     1388.90     13.04 o 
   4   7  14     1393.65     1363.39     12.65 o 
   5   7  14       39.34       57.38      3.07 o 
   6   7  14       10.22        5.28      2.91 o 
   7   7  14      141.57      142.58      5.27 o 
   8   7  14      169.85      150.58      5.69 o 
   9   7  14       79.74       72.57      4.78 o 
  10   7  14        1.54        2.66      3.98 o 
   0   8  14      375.77      401.34      7.79 o 
   1   8  14       37.22       31.88      2.62 o 
   2   8  14       19.44       24.66      2.55 o 
   3   8  14      441.08      406.39      5.89 o 
   4   8  14       41.02       48.23      2.85 o 
   5   8  14      202.27      182.78      5.50 o 
   6   8  14        0.75       -0.02      3.24 o 
   7   8  14       16.24       18.18      3.69 o 
   8   8  14       76.57       70.34      4.67 o 
   9   8  14       49.20       34.55      4.33 o 
   1   9  14      518.17      492.22      8.42 o 
   2   9  14       15.31       13.38      2.47 o 
   3   9  14      324.15      331.48      5.65 o 
   4   9  14      176.54      168.29      5.00 o 
   5   9  14      140.75      148.05      5.43 o 
   6   9  14       11.42       12.43      3.56 o 
   7   9  14       28.86       33.73      4.18 o 
   8   9  14       30.35       26.31      4.15 o 
   0  10  14       35.61       41.62      4.67 o 
   1  10  14        1.13       -0.14      2.67 o 
   2  10  14       39.19       40.99      3.30 o 
   3  10  14       48.02       56.20      3.78 o 
   4  10  14        4.40        3.50      3.29 o 
   5  10  14       59.46       55.98      4.34 o 
   6  10  14        0.71        1.32      3.73 o 
   7  10  14       53.36       56.17      5.11 o 
   1  11  14      604.22      656.33      9.62 o 
   2  11  14        2.62        5.44      3.38 o 
   3  11  14      216.80      217.30      7.06 o 
   4  11  14        7.72        2.57      4.01 o 
   5  11  14       46.34       57.11      4.67 o 
   0  12  14       68.42       73.54      6.92 o 
   1  12  14       13.97        3.03      3.45 o 
   2  12  14        2.08        1.12      3.93 o 
   3  12  14       11.97        2.54      4.26 o 
   1   1  15     1677.35     1679.37     12.09 o 
   2   1  15     2010.66     2120.50     16.50 o 
   3   1  15     5854.02     5589.33     39.95 o 
   4   1  15      387.40      428.53      4.46 o 
   5   1  15        2.54        9.53      1.47 o 
   6   1  15      382.49      364.76      4.80 o 
   7   1  15      525.01      481.02      6.95 o 
   8   1  15       49.80       66.63      2.82 o 
   9   1  15      715.91      720.22      7.94 o 
  10   1  15      478.32      492.65      8.92 o 
  11   1  15        7.23        7.47      3.21 o 
  12   1  15       52.79       66.07      5.60 o 
   0   2  15     4888.21     5468.71     54.68 o 
   1   2  15      693.32      722.07      8.23 o 
   2   2  15     1181.64     1202.19     10.07 o 
   3   2  15      620.93      617.12      6.02 o 
   4   2  15      205.29      218.85      3.05 o 
   5   2  15      973.71      968.67      8.45 o 
   6   2  15      112.17      106.68      2.71 o 
   7   2  15     1518.44     1474.22     12.45 o 
   8   2  15      564.04      517.48      6.13 o 
   9   2  15      292.41      277.21      5.13 o 
  10   2  15       62.39       72.71      3.93 o 
  11   2  15        0.00       -0.22      3.37 o 
  12   2  15        0.43       -3.08      4.36 o 
   1   3  15     4500.48     4446.65     31.83 o 
   2   3  15      453.85      440.86      4.72 o 
   3   3  15       74.98       69.97      2.12 o 
   4   3  15      156.41      179.38      4.18 o 
   5   3  15      842.71      783.40      8.14 o 
   6   3  15       36.66       34.77      2.02 o 
   7   3  15     1962.25     1907.31     16.48 o 
   8   3  15        1.93       -0.63      2.30 o 
   9   3  15        1.83        1.92      2.80 o 
  10   3  15       17.08       25.67      3.70 o 
  11   3  15        6.19        4.58      3.64 o 
  12   3  15        0.23       -1.64      4.27 o 
   0   4  15        0.93        2.08      1.71 o 
   1   4  15        1.48        2.78      1.38 o 
   2   4  15      987.04     1131.48      9.38 o 
   3   4  15      189.07      169.77      2.97 o 
   4   4  15      553.87      578.62      6.15 o 
   5   4  15      437.82      413.09      5.24 o 
   6   4  15        0.05        1.13      1.94 o 
   7   4  15       42.28       39.30      2.77 o 
   8   4  15      109.91      108.40      4.54 o 
   9   4  15       28.76       19.31      3.46 o 
  10   4  15        4.08       10.95      3.61 o 
  11   4  15       33.35       46.85      4.46 o 
   1   5  15        1.78        2.48      1.59 o 
   2   5  15      506.79      518.47      5.72 o 
   3   5  15      588.22      583.41      6.32 o 
   4   5  15      314.79      303.19      4.50 o 
   5   5  15       49.98       47.05      2.61 o 
   6   5  15      139.83      157.19      4.04 o 
   7   5  15       90.22       81.55      4.04 o 
   8   5  15        1.02        0.47      3.00 o 
   9   5  15        2.08        1.90      3.32 o 
  10   5  15       32.72       29.07      4.05 o 
  11   5  15      185.19      182.89      6.57 o 
   0   6  15     1036.52      999.07     12.54 o 
   1   6  15      330.48      347.66      4.36 o 
   2   6  15      326.65      297.51      4.49 o 
   3   6  15      719.03      707.40      7.50 o 
   4   6  15      180.84      182.25      4.58 o 
   5   6  15       15.39       19.05      2.25 o 
   6   6  15      316.36      304.41      5.75 o 
   7   6  15        0.93       -4.33      2.89 o 
   8   6  15       10.85       12.39      3.49 o 
   9   6  15       50.66       54.76      4.29 o 
  10   6  15        1.70       -5.42      3.61 o 
   1   7  15      440.38      440.08      5.39 o 
   2   7  15      357.36      355.45      5.28 o 
   3   7  15      223.23      226.09      4.38 o 
   4   7  15       10.95       13.04      2.34 o 
   5   7  15       61.42       70.44      3.52 o 
   6   7  15        8.18       10.55      3.10 o 
   7   7  15       39.59       31.22      3.66 o 
   8   7  15       30.31       26.50      3.89 o 
   9   7  15        0.07       -2.04      3.67 o 
  10   7  15       77.78       79.34      5.25 o 
   0   8  15      889.01      941.89     12.90 o 
   1   8  15      791.67      787.55      8.56 o 
   2   8  15      113.87      110.21      3.56 o 
   3   8  15       26.68       32.15      2.62 o 
   4   8  15      176.94      163.34      4.36 o 
   5   8  15        4.03        2.18      2.96 o 
   6   8  15        3.65        3.35      3.23 o 
   7   8  15      161.21      154.47      5.75 o 
   8   8  15        0.79       -1.54      3.57 o 
   9   8  15       47.23       43.98      4.60 o 
   1   9  15      171.86      200.59      4.89 o 
   2   9  15       99.12       92.06      3.51 o 
   3   9  15      165.21      170.81      4.66 o 
   4   9  15       62.94       59.17      3.68 o 
   5   9  15       59.78       51.84      4.07 o 
   6   9  15        3.36       -2.30      3.29 o 
   7   9  15      110.01      100.26      5.25 o 
   8   9  15      128.08      130.36      5.88 o 
   0  10  15       70.16       79.58      5.40 o 
   1  10  15      343.82      331.48      7.46 o 
   2  10  15      373.21      377.40      7.01 o 
   3  10  15      164.92      153.13      5.08 o 
   4  10  15       33.81       37.77      3.99 o 
   5  10  15       76.36       80.12      5.08 o 
   6  10  15        0.16       -1.28      3.75 o 
   7  10  15        0.84        2.75      3.94 o 
   1  11  15       36.59       47.66      3.89 o 
   2  11  15       14.15       13.29      3.59 o 
   3  11  15       64.24       65.76      5.05 o 
   4  11  15       33.10       26.76      4.41 o 
   5  11  15      241.62      266.86      7.19 o 
   0  12  15        1.36        5.51      5.31 o 
   1  12  15        5.86        2.22      4.43 o 
   2  12  15       85.77       79.03      5.36 o 
   0   0  16     5841.93     5665.02     79.89 o 
   1   0  16     3288.74     3717.03     37.67 o 
   2   0  16     2779.58     2770.79     28.65 o 
   3   0  16      112.83       91.61      2.92 o 
   4   0  16       22.90       38.15      3.00 o 
   5   0  16      616.71      674.02      9.38 o 
   6   0  16     1755.67     1659.16     18.95 o 
   7   0  16       29.59       19.01      2.95 o 
   8   0  16      170.37      165.24      6.63 o 
   9   0  16        0.17        0.40      3.23 o 
  10   0  16       29.04       15.55      4.17 o 
  11   0  16        1.41       -0.25      4.81 o 
  12   0  16       52.30       54.50     11.89 o 
   1   1  16      287.41      273.51      8.46 o 
   2   1  16      355.43      373.65      8.69 o 
   3   1  16      539.15      571.83      6.57 o 
   4   1  16       28.34       20.92      1.39 o 
   5   1  16      912.97      875.72      7.81 o 
   6   1  16      191.62      172.54      3.27 o 
   7   1  16     1540.17     1487.79     12.58 o 
   8   1  16      399.49      404.53      7.81 o 
   9   1  16      217.35      239.97      4.60 o 
  10   1  16       14.20       26.00      2.88 o 
  11   1  16       50.36       57.84      4.79 o 
  12   1  16       56.38       67.48      5.61 o 
   0   2  16     7098.67     7649.34     75.89 o 
   1   2  16     7008.02     7614.96     55.79 o 
   2   2  16     1574.31     1510.36     12.34 o 
   3   2  16      912.55      993.06      8.77 o 
   4   2  16      651.12      611.71      5.84 o 
   5   2  16      229.65      222.21      3.58 o 
   6   2  16       27.12       25.54      1.89 o 
   7   2  16      596.87      630.45      6.81 o 
   8   2  16      155.31      162.22      4.40 o 
   9   2  16      267.06      285.98      5.32 o 
  10   2  16      129.69      125.08      5.07 o 
  11   2  16        0.02       -4.96      3.31 o 
  12   2  16       13.95       19.12      4.95 o 
   1   3  16     2657.68     2859.97     22.06 o 
   2   3  16        1.03        0.66      1.20 o 
   3   3  16      128.02      103.92      2.40 o 
   4   3  16      490.09      475.41      5.29 o 
   5   3  16       65.05       75.38      2.24 o 
   6   3  16       44.41       49.67      2.24 o 
   7   3  16     1346.66     1312.55     11.47 o 
   8   3  16       70.93       69.90      3.26 o 
   9   3  16        6.71        7.93      3.24 o 
  10   3  16        3.70        5.30      3.37 o 
  11   3  16        2.78        3.23      3.69 o 
  12   3  16        1.26        2.50      4.28 o 
   0   4  16     2063.08     2141.01     23.00 o 
   1   4  16     1321.36     1467.05     11.64 o 
   2   4  16      553.95      522.18      5.51 o 
   3   4  16      572.66      582.27      6.60 o 
   4   4  16     1617.11     1595.46     13.60 o 
   5   4  16     1415.00     1287.36     11.60 o 
   6   4  16       14.75       22.09      2.29 o 
   7   4  16      249.91      232.55      5.27 o 
   8   4  16      218.59      193.57      5.49 o 
   9   4  16      375.78      368.17      7.35 o 
  10   4  16      207.06      207.77      6.36 o 
  11   4  16       75.89       91.81      5.27 o 
   1   5  16       22.15       19.60      1.44 o 
   2   5  16     2703.46     2678.12     21.35 o 
   3   5  16      475.21      437.40      5.33 o 
   4   5  16       32.13       30.74      2.09 o 
   5   5  16      118.68      132.21      3.47 o 
   6   5  16      530.83      507.64      7.38 o 
   7   5  16       28.64       32.04      3.08 o 
   8   5  16      648.57      606.51      9.35 o 
   9   5  16      144.37      169.41      5.78 o 
  10   5  16        0.66        2.54      3.66 o 
  11   5  16       32.57       28.65      4.48 o 
   0   6  16     1685.24     1515.58     17.66 o 
   1   6  16       44.59       47.90      2.01 o 
   2   6  16     1807.13     1773.64     15.15 o 
   3   6  16        1.55        2.01      1.91 o 
   4   6  16       23.32       15.20      2.16 o 
   5   6  16      994.46      981.31     10.43 o 
   6   6  16      360.19      364.22      6.41 o 
   7   6  16       39.64       31.87      3.61 o 
   8   6  16        9.99       13.45      3.58 o 
   9   6  16      105.90      114.31      5.34 o 
  10   6  16       10.00        9.57      4.11 o 
   1   7  16     2575.72     2496.05     20.57 o 
   2   7  16      467.44      483.15      6.23 o 
   3   7  16       33.47       31.73      2.54 o 
   4   7  16      175.35      170.15      4.39 o 
   5   7  16      322.66      299.28      5.84 o 
   6   7  16       32.95       39.18      3.59 o 
   7   7  16      123.63      142.00      5.39 o 
   8   7  16        0.77        2.59      3.51 o 
   9   7  16        0.66       -2.11      3.62 o 
  10   7  16       83.41       99.10      5.60 o 
   0   8  16      337.73      376.05      8.65 o 
   1   8  16       12.35       20.66      2.52 o 
   2   8  16      140.83      141.86      4.33 o 
   3   8  16        1.13        3.09      2.42 o 
   4   8  16       26.92       31.93      3.16 o 
   5   8  16       23.55       14.44      3.27 o 
   6   8  16       85.21       92.04      4.69 o 
   7   8  16       14.99       10.94      3.54 o 
   8   8  16        0.20       -4.52      3.60 o 
   9   8  16       39.01       44.19      4.61 o 
   1   9  16      279.04      256.30      5.33 o 
   2   9  16        0.47       -0.84      2.49 o 
   3   9  16      219.73      223.13      5.18 o 
   4   9  16        4.71        5.84      2.94 o 
   5   9  16        1.60       -4.69      3.12 o 
   6   9  16      111.00      119.52      5.93 o 
   7   9  16        3.34       -1.08      3.60 o 
   8   9  16        3.65        3.68      3.90 o 
   0  10  16      764.72      773.23     13.60 o 
   1  10  16       67.43       77.52      4.77 o 
   2  10  16       60.23       63.28      3.95 o 
   3  10  16        0.06       -4.62      3.08 o 
   4  10  16      109.35       99.19      4.92 o 
   5  10  16       13.30       11.18      3.77 o 
   6  10  16      101.19      118.11      5.66 o 
   7  10  16        0.56       -2.51      3.74 o 
   1  11  16       27.06       21.36      3.53 o 
   2  11  16       57.15       57.42      4.40 o 
   3  11  16        1.45        3.71      3.99 o 
   4  11  16        4.70       -2.18      3.85 o 
   5  11  16        2.28        2.25      4.23 o 
   0  12  16      211.23      214.22      9.69 o 
   1  12  16       49.18       42.57      4.41 o 
   2  12  16        0.45        0.94      4.52 o 
   1   1  17     2318.81     2371.35     17.52 o 
   2   1  17       38.66       39.42      1.74 o 
   3   1  17     5865.98     6037.05     42.79 o 
   4   1  17       39.42       38.87      2.07 o 
   5   1  17        2.44        4.01      1.43 o 
   6   1  17      206.52      222.39      3.71 o 
   7   1  17     1322.31     1268.93     11.14 o 
   8   1  17     1473.39     1556.19     13.37 o 
   9   1  17      482.08      483.62      6.30 o 
  10   1  17       13.07       11.65      2.92 o 
  11   1  17       13.28       11.82      3.93 o 
  12   1  17       24.93       24.07      5.59 o 
   0   2  17     6178.79     6458.33     64.47 o 
   1   2  17       10.73        4.04      3.20 o 
   2   2  17     1773.82     1740.98     14.06 o 
   3   2  17     1225.69     1194.03     10.29 o 
   4   2  17     4414.87     4452.34     33.69 o 
   5   2  17      290.72      301.61      3.91 o 
   6   2  17       45.65       51.42      2.63 o 
   7   2  17      426.42      418.77      5.40 o 
   8   2  17      374.05      353.64      5.53 o 
   9   2  17       58.35       65.23      3.74 o 
  10   2  17       36.95       51.72      4.06 o 
  11   2  17        3.00       -5.02      3.35 o 
  12   2  17       20.35       28.44      4.62 o 
   1   3  17        4.24        1.53      1.70 o 
   2   3  17      328.95      332.01      4.10 o 
   3   3  17     1261.11     1265.98     10.90 o 
   4   3  17      704.43      718.48      8.01 o 
   5   3  17      427.18      397.56      5.90 o 
   6   3  17     1011.59      934.09      8.63 o 
   7   3  17      675.46      647.92      7.41 o 
   8   3  17      183.68      150.69      4.74 o 
   9   3  17       23.51       18.77      3.43 o 
  10   3  17      115.38      123.44      5.24 o 
  11   3  17       96.57       92.40      5.09 o 
   0   4  17     4608.48     4544.74     46.37 o 
   1   4  17       56.57       46.39      1.64 o 
   2   4  17      375.91      383.10      4.55 o 
   3   4  17       13.73       11.22      1.90 o 
   4   4  17      767.94      719.24      7.95 o 
   5   4  17     1896.11     1857.84     15.75 o 
   6   4  17     1768.49     1766.39     17.88 o 
   7   4  17        0.39       -0.03      2.52 o 
   8   4  17      162.82      185.81      5.54 o 
   9   4  17      190.16      201.38      5.99 o 
  10   4  17      122.66      130.81      5.56 o 
  11   4  17       67.57       80.98      5.15 o 
   1   5  17      100.04       93.12      2.36 o 
   2   5  17      959.06      956.51      9.03 o 
   3   5  17     1440.23     1391.52     12.92 o 
   4   5  17       31.39       36.94      2.18 o 
   5   5  17        1.64        0.10      2.24 o 
   6   5  17      882.64      927.79     10.06 o 
   7   5  17      302.82      292.62      7.23 o 
   8   5  17       35.51       36.91      3.86 o 
   9   5  17      100.06       95.25      4.84 o 
  10   5  17       83.52      101.87      5.34 o 
  11   5  17       24.31       32.11      4.56 o 
   0   6  17        0.50        4.66      2.18 o 
   1   6  17       19.08       18.37      1.75 o 
   2   6  17      119.30      116.19      3.23 o 
   3   6  17        3.44       -3.19      2.13 o 
   4   6  17        2.20        6.03      2.43 o 
   5   6  17      738.21      714.48      8.50 o 
   6   6  17        1.49        4.17      2.57 o 
   7   6  17        1.56        4.55      3.25 o 
   8   6  17        4.58        4.84      3.37 o 
   9   6  17       16.09       32.29      4.03 o 
  10   6  17       17.58       27.39      4.43 o 
   1   7  17       98.50      107.54      3.37 o 
   2   7  17      392.06      372.71      5.39 o 
   3   7  17     1756.44     1670.18     15.71 o 
   4   7  17        2.81       -1.14      2.35 o 
   5   7  17       21.59       17.94      2.87 o 
   6   7  17      120.69      125.11      5.10 o 
   7   7  17      339.99      312.86      7.12 o 
   8   7  17       52.54       57.63      4.42 o 
   9   7  17        1.73        1.93      3.89 o 
  10   7  17        9.53       19.20      4.36 o 
   0   8  17        5.59        9.54      3.60 o 
   1   8  17      738.73      732.03      8.26 o 
   2   8  17      397.98      377.64      6.18 o 
   3   8  17       39.21       32.93      2.88 o 
   4   8  17      100.48      101.28      4.09 o 
   5   8  17       39.62       44.60      3.78 o 
   6   8  17      216.42      199.62      6.07 o 
   7   8  17       17.33       16.80      3.88 o 
   8   8  17       83.86       87.10      5.05 o 
   9   8  17       56.13       68.93      5.17 o 
   1   9  17       42.88       38.98      3.40 o 
   2   9  17        1.75        3.10      2.60 o 
   3   9  17      162.16      153.33      4.94 o 
   4   9  17      352.71      342.02      7.09 o 
   5   9  17       20.17       14.02      3.54 o 
   6   9  17      139.63      126.20      5.41 o 
   7   9  17       93.30       91.19      5.47 o 
   8   9  17        2.28        7.88      4.08 o 
   0  10  17      215.44      251.15      9.68 o 
   1  10  17      540.53      547.94      8.61 o 
   2  10  17      137.29      155.81      5.26 o 
   3  10  17       15.14        6.24      3.36 o 
   4  10  17       18.79       14.92      3.68 o 
   5  10  17      121.17      126.65      5.62 o 
   6  10  17      190.48      225.10      6.94 o 
   1  11  17        0.03       -3.66      3.48 o 
   2  11  17        0.40       -3.02      3.41 o 
   3  11  17      101.45      106.83      5.78 o 
   4  11  17        0.71       -5.76      3.87 o 
   5  11  17        1.95       -4.97      3.97 o 
   0  12  17       27.11       29.81      6.20 o 
   1  12  17       53.50       54.67      5.08 o 
   0   0  18       27.75       30.72      2.72 o 
   1   0  18     7037.55     7248.12     72.01 o 
   2   0  18     3679.58     3843.48     39.21 o 
   3   0  18     1212.13     1199.41     13.83 o 
   4   0  18      870.30      780.58      9.99 o 
   5   0  18     2709.94     2694.93     28.80 o 
   6   0  18     1334.96     1283.69     15.50 o 
   7   0  18      970.86      847.90     11.81 o 
   8   0  18       11.07        9.92      3.23 o 
   9   0  18      795.52      710.15     11.02 o 
  10   0  18      375.18      387.16     15.05 o 
  11   0  18      109.79      138.87      9.48 o 
  12   0  18        1.92        6.99      8.15 o 
   1   1  18     2210.07     2414.41     17.91 o 
   2   1  18       65.33       48.36      1.87 o 
   3   1  18     1556.20     1621.04     21.94 o 
   4   1  18        7.86        8.65      1.34 o 
   5   1  18      665.54      661.48      6.49 o 
   6   1  18      121.32      108.11      3.13 o 
   7   1  18       67.11       78.52      3.83 o 
   8   1  18        5.50       14.78      3.03 o 
   9   1  18       52.16       62.60      2.97 o 
  10   1  18       16.19       20.10      3.10 o 
  11   1  18        6.15        2.89      3.82 o 
  12   1  18        1.53       11.70      5.28 o 
   0   2  18     5149.03     5572.70     55.98 o 
   1   2  18      483.12      528.28      5.38 o 
   2   2  18        2.52        0.01      1.92 o 
   3   2  18        6.21       21.21      4.22 o 
   4   2  18        0.04        8.40      2.03 o 
   5   2  18      288.81      320.05      4.28 o 
   6   2  18      469.37      429.20      5.23 o 
   7   2  18       12.54        9.29      2.10 o 
   8   2  18       60.45       69.31      3.06 o 
   9   2  18        3.52       -1.39      2.81 o 
  10   2  18       24.71       20.81      3.62 o 
  11   2  18       19.86       21.34      3.83 o 
  12   2  18       87.87       99.96      6.53 o 
   1   3  18       19.29       13.20      1.47 o 
   2   3  18      434.06      408.09      4.73 o 
   3   3  18      132.00      147.18      5.76 o 
   4   3  18      385.99      394.85      4.89 o 
   5   3  18      169.20      162.72      3.90 o 
   6   3  18      351.16      341.94      5.30 o 
   7   3  18      354.15      327.68      5.53 o 
   8   3  18        1.17        3.51      2.78 o 
   9   3  18       90.13       92.22      4.61 o 
  10   3  18        4.68       -3.25      3.35 o 
  11   3  18       25.41       25.09      4.49 o 
   0   4  18     3304.10     3375.36     35.14 o 
   1   4  18       11.01       20.46      1.40 o 
   2   4  18      131.07      122.00      2.74 o 
   3   4  18      298.17      280.74      4.53 o 
   4   4  18      185.56      186.77      4.09 o 
   5   4  18      380.61      358.83      5.68 o 
   6   4  18     2002.40     1877.37     17.15 o 
   7   4  18       16.51       25.48      3.02 o 
   8   4  18       11.06       18.83      3.44 o 
   9   4  18       15.26       35.51      4.64 o 
  10   4  18        0.49        8.25      3.71 o 
  11   4  18       23.95       23.86      4.27 o 
   1   5  18      459.26      396.65      4.59 o 
   2   5  18      647.59      622.92      6.67 o 
   3   5  18      699.79      658.03      7.67 o 
   4   5  18      647.61      617.26      7.52 o 
   5   5  18      120.43      126.64      3.91 o 
   6   5  18        6.30        7.47      2.38 o 
   7   5  18      168.49      162.77      4.84 o 
   8   5  18        8.71        8.83      3.38 o 
   9   5  18      117.56      117.13      5.19 o 
  10   5  18      133.61      155.21      6.09 o 
  11   5  18        1.75        8.51      4.17 o 
   0   6  18      687.66      714.36      9.89 o 
   1   6  18      619.52      572.65      6.06 o 
   2   6  18      205.98      175.91      3.59 o 
   3   6  18       15.30       11.80      2.39 o 
   4   6  18     1682.93     1633.21     15.37 o 
   5   6  18       57.60       59.75      3.15 o 
   6   6  18        8.67        6.64      2.74 o 
   7   6  18       63.27       66.28      4.17 o 
   8   6  18      175.34      168.63      5.78 o 
   9   6  18      151.48      162.68      6.08 o 
  10   6  18      110.09      141.85      6.16 o 
   1   7  18        0.48        2.20      2.06 o 
   2   7  18      569.95      604.85      7.67 o 
   3   7  18        1.52       13.31      2.67 o 
   4   7  18       61.41       59.24      3.21 o 
   5   7  18      300.75      269.26      5.65 o 
   6   7  18       39.64       36.75      3.70 o 
   7   7  18       69.12       75.08      4.61 o 
   8   7  18      251.05      253.80      6.76 o 
   9   7  18       43.28       49.30      4.75 o 
   0   8  18       73.68       81.57      9.81 o 
   1   8  18      844.49      822.23      8.94 o 
   2   8  18      358.37      365.84      6.10 o 
   3   8  18       52.60       51.86      3.17 o 
   4   8  18        0.35       -3.87      2.58 o 
   5   8  18      292.61      304.16      6.40 o 
   6   8  18        3.53        6.82      3.40 o 
   7   8  18      103.18      106.90      5.20 o 
   8   8  18       43.82       46.79      4.59 o 
   9   8  18        0.03        2.96      4.13 o 
   1   9  18      100.17       99.09      4.23 o 
   2   9  18      145.74      169.00      5.24 o 
   3   9  18       20.39       23.98      2.99 o 
   4   9  18       20.78       25.14      3.34 o 
   5   9  18        0.01        2.51      3.42 o 
   6   9  18       24.73       30.18      4.06 o 
   7   9  18        0.10        1.80      3.72 o 
   0  10  18      341.43      341.87     10.52 o 
   1  10  18        4.65       23.00      3.54 o 
   2  10  18       10.66       12.75      3.34 o 
   3  10  18      105.17       91.89      4.78 o 
   4  10  18       41.06       40.53      4.19 o 
   5  10  18       59.02       58.03      4.62 o 
   6  10  18        5.06        7.06      3.88 o 
   1  11  18       10.11        3.73      3.66 o 
   2  11  18       11.25       14.34      4.23 o 
   3  11  18       31.77       37.46      4.77 o 
   4  11  18        1.60       -5.69      3.79 o 
   1   1  19     4526.10     4794.70     34.27 o 
   2   1  19       80.04       96.87      2.81 o 
   3   1  19     1783.26     1742.06     14.28 o 
   4   1  19      458.89      451.59      4.85 o 
   5   1  19     1091.48     1088.23      9.84 o 
   6   1  19        2.04       -2.58      1.72 o 
   7   1  19     1515.49     1477.96     12.67 o 
   8   1  19      135.55      154.81      3.82 o 
   9   1  19       24.74       33.99      2.86 o 
  10   1  19       11.10        4.94      3.12 o 
  11   1  19        0.88       -0.43      4.17 o 
   0   2  19       66.12       90.62      4.45 o 
   1   2  19       10.35        7.94      1.63 o 
   2   2  19        1.71       -1.96      1.31 o 
   3   2  19        8.01        2.55      1.53 o 
   4   2  19       56.53       43.09      2.05 o 
   5   2  19     2903.03     2774.25     21.04 o 
   6   2  19      178.56      174.98      6.21 o 
   7   2  19       32.54       22.21      2.45 o 
   8   2  19      222.43      208.85      4.44 o 
   9   2  19       17.38       13.07      3.15 o 
  10   2  19        2.30        4.21      3.46 o 
  11   2  19      171.11      185.49      6.08 o 
   1   3  19        0.07        0.54      1.33 o 
   2   3  19      234.83      257.09      4.31 o 
   3   3  19     5708.91     5573.71     41.81 o 
   4   3  19     1232.71     1231.17     10.97 o 
   5   3  19      472.18      434.45      5.51 o 
   6   3  19      403.93      352.26      5.15 o 
   7   3  19        0.02       -0.47      2.36 o 
   8   3  19        4.68       10.19      2.93 o 
   9   3  19      387.80      400.06      7.69 o 
  10   3  19        0.07        3.08      3.49 o 
  11   3  19      146.47      160.98      6.09 o 
   0   4  19      531.23      551.47     12.47 o 
   1   4  19        1.13        0.54      1.17 o 
   2   4  19      495.18      498.07      5.60 o 
   3   4  19      879.90      927.02      9.49 o 
   4   4  19      104.84      104.31      3.42 o 
   5   4  19      459.54      440.02      6.30 o 
   6   4  19        0.03       13.53      2.59 o 
   7   4  19      636.08      618.95      8.51 o 
   8   4  19       98.33       96.80      4.59 o 
   9   4  19      460.35      429.22      8.07 o 
  10   4  19        2.37        8.44      3.75 o 
  11   4  19        8.60       11.85      4.13 o 
   1   5  19     2299.81     2278.87     17.61 o 
   2   5  19       19.99       24.75      2.35 o 
   3   5  19      153.49      190.32      4.30 o 
   4   5  19      333.07      358.50      6.13 o 
   5   5  19       21.05       12.51      2.53 o 
   6   5  19       17.83       24.50      3.13 o 
   7   5  19      419.36      416.69      6.94 o 
   8   5  19       39.15       38.25      5.65 o 
   9   5  19       90.94       85.41      4.85 o 
  10   5  19      174.15      149.49      6.13 o 
   0   6  19      521.54      555.29      8.46 o 
   1   6  19     1471.37     1386.86     11.70 o 
   2   6  19      109.89      120.83      4.55 o 
   3   6  19       81.22       87.66      3.46 o 
   4   6  19       19.33       29.33      3.05 o 
   5   6  19        5.17        1.83      2.35 o 
   6   6  19        0.16       -1.57      2.75 o 
   7   6  19      292.26      283.77      6.67 o 
   8   6  19       12.38       11.74      3.61 o 
   9   6  19       79.15       86.02      5.12 o 
  10   6  19       13.28       20.78      4.33 o 
   1   7  19     1351.35     1259.49     11.78 o 
   2   7  19        5.96        8.26      2.55 o 
   3   7  19       61.57       64.38      3.33 o 
   4   7  19       57.62       64.62      3.36 o 
   5   7  19       76.87       83.77      3.71 o 
   6   7  19       49.12       34.74      3.78 o 
   7   7  19       60.40       64.32      4.45 o 
   8   7  19        3.07       15.44      3.90 o 
   9   7  19        4.68       11.96      4.21 o 
   0   8  19      122.70      134.41      5.86 o 
   1   8  19     1057.13     1054.63     12.09 o 
   2   8  19      186.63      209.01      4.84 o 
   3   8  19        9.08        7.26      2.54 o 
   4   8  19      103.60      109.64      4.26 o 
   5   8  19      350.71      358.44      7.42 o 
   6   8  19       58.15       54.88      4.20 o 
   7   8  19        0.13       -2.64      3.48 o 
   8   8  19        0.09        4.58      3.84 o 
   1   9  19      196.03      215.85      5.63 o 
   2   9  19      123.27      125.06      4.64 o 
   3   9  19      608.16      574.49      8.80 o 
   4   9  19      138.63      132.05      4.90 o 
   5   9  19      349.16      358.05      7.18 o 
   6   9  19       28.77       17.33      3.86 o 
   7   9  19       28.99       27.10      4.29 o 
   0  10  19       65.25       82.18      6.68 o 
   1  10  19      455.38      480.05      8.79 o 
   2  10  19        0.48        1.26      3.12 o 
   3  10  19       12.55       14.18      3.53 o 
   4  10  19       45.77       51.28      4.71 o 
   5  10  19       46.57       53.52      4.55 o 
   6  10  19        2.52       -5.59      3.73 o 
   1  11  19       31.22       35.41      4.24 o 
   2  11  19      132.12      132.82      6.24 o 
   3  11  19        0.25       13.11      4.83 o 
   4  11  19        0.08       -5.87      3.91 o 
   0   0  20     1688.22     1473.83     23.16 o 
   1   0  20     2630.46     2787.93     29.15 o 
   2   0  20     9163.58     9424.73     93.45 o 
   3   0  20       64.36       62.05      2.77 o 
   4   0  20      933.61      862.20     10.99 o 
   5   0  20        3.74       -1.76      2.22 o 
   6   0  20     1313.06     1196.77     14.94 o 
   7   0  20      550.54      543.06      8.91 o 
   8   0  20      115.49      104.63      4.71 o 
   9   0  20      143.63      150.20      7.43 o 
  10   0  20      225.60      224.16     11.85 o 
  11   0  20      251.47      249.28     19.37 o 
   1   1  20     2053.13     2172.82     16.39 o 
   2   1  20        0.28       -0.30      1.51 o 
   3   1  20      812.97      833.22      9.34 o 
   4   1  20       25.53       33.33      1.71 o 
   5   1  20      349.58      347.45      4.44 o 
   6   1  20        6.15        0.18      1.83 o 
   7   1  20       34.18       34.73      2.43 o 
   8   1  20        0.85       -0.04      2.30 o 
   9   1  20       29.00       35.58      2.96 o 
  10   1  20       58.13       58.28      4.19 o 
  11   1  20        2.44        2.24      4.26 o 
   0   2  20      969.55      916.82     11.13 o 
   1   2  20      429.97      434.67      4.89 o 
   2   2  20      373.77      370.04      4.55 o 
   3   2  20      151.20      174.03      3.33 o 
   4   2  20     1026.23      908.24      8.63 o 
   5   2  20      200.78      213.56      8.07 o 
   6   2  20     1764.77     1786.20     15.38 o 
   7   2  20      269.75      275.26      5.33 o 
   8   2  20      159.87      154.41      4.40 o 
   9   2  20       51.36       49.98      3.64 o 
  10   2  20      189.47      200.15      6.03 o 
  11   2  20       14.10       16.89      4.53 o 
   1   3  20      619.71      596.92      6.12 o 
   2   3  20      488.66      461.53      5.32 o 
   3   3  20       31.66       39.72      3.44 o 
   4   3  20     2660.21     2645.67     21.18 o 
   5   3  20        1.35        4.05      1.99 o 
   6   3  20      117.03      110.62      3.69 o 
   7   3  20        4.72        5.41      2.36 o 
   8   3  20      102.18      104.31      4.22 o 
   9   3  20       42.65       47.05      3.99 o 
  10   3  20      109.39      116.90      5.27 o 
  11   3  20        6.97       16.23      4.94 o 
   0   4  20     1229.81     1111.22     13.35 o 
   1   4  20       75.17       73.93      2.41 o 
   2   4  20       38.45       43.77      2.10 o 
   3   4  20      404.01      389.71      5.04 o 
   4   4  20      760.54      716.94      8.20 o 
   5   4  20      175.32      164.08      5.26 o 
   6   4  20      851.70      890.75     10.17 o 
   7   4  20       19.72       21.62      3.32 o 
   8   4  20       20.55       13.72      3.36 o 
   9   4  20       25.41       32.35      3.98 o 
  10   4  20       36.72       60.03      4.62 o 
  11   4  20       26.77       36.90      4.60 o 
   1   5  20      821.93      825.16      8.62 o 
   2   5  20      271.91      277.61      4.21 o 
   3   5  20     3499.02     3398.59     28.40 o 
   4   5  20     2965.70     2853.85     24.50 o 
   5   5  20      152.70      134.14      4.03 o 
   6   5  20      325.09      306.42      5.53 o 
   7   5  20       69.48       84.51      4.04 o 
   8   5  20        2.50        0.09      3.39 o 
   9   5  20      114.36      124.85      5.41 o 
  10   5  20       43.65       61.19      4.91 o 
   0   6  20        5.39        2.38      2.32 o 
   1   6  20       10.67       12.58      2.37 o 
   2   6  20      383.73      339.56      5.49 o 
   3   6  20      657.45      668.96      8.15 o 
   4   6  20      958.43      940.51     10.34 o 
   5   6  20      295.29      275.92      5.39 o 
   6   6  20       71.38       77.79      3.86 o 
   7   6  20        8.26        3.21      3.21 o 
   8   6  20       19.09       12.90      3.65 o 
   9   6  20       24.92       34.24      4.42 o 
  10   6  20       25.30       42.69      4.81 o 
   1   7  20      396.91      418.99      6.93 o 
   2   7  20      146.92      147.88      4.30 o 
   3   7  20        0.50        6.67      2.56 o 
   4   7  20      173.47      155.58      4.45 o 
   5   7  20      177.02      188.43      5.16 o 
   6   7  20      125.38      124.22      5.04 o 
   7   7  20      155.83      152.79      5.71 o 
   8   7  20      529.02      543.18      9.60 o 
   9   7  20       10.37       14.27      4.32 o 
   0   8  20       61.35       64.27      6.76 o 
   1   8  20      112.12      106.50      4.19 o 
   2   8  20        0.57        5.34      2.59 o 
   3   8  20       70.01       71.86      3.48 o 
   4   8  20       15.51       13.20      3.05 o 
   5   8  20       66.94       66.07      4.00 o 
   6   8  20       45.92       41.68      4.09 o 
   7   8  20        2.51       -1.69      3.55 o 
   8   8  20      104.26      123.14      5.82 o 
   1   9  20       63.55       77.60      4.48 o 
   2   9  20       56.95       68.37      3.93 o 
   3   9  20        0.01        2.82      2.77 o 
   4   9  20        0.02       -4.32      3.25 o 
   5   9  20        8.66       18.62      3.77 o 
   6   9  20       21.48       26.82      4.14 o 
   7   9  20       52.69       53.02      4.77 o 
   0  10  20       84.78       73.36      7.76 o 
   1  10  20      164.31      155.63      5.47 o 
   2  10  20        1.91        1.88      3.46 o 
   3  10  20        0.39        0.14      3.36 o 
   4  10  20       33.71       43.92      4.63 o 
   5  10  20       10.08        6.33      3.79 o 
   6  10  20        0.86       -5.63      3.75 o 
   1  11  20      123.54      150.33      6.01 o 
   2  11  20        8.59       17.72      4.27 o 
   3  11  20      401.64      432.74     10.57 o 
   1   1  21       41.42      158.92     12.33 o 
   2   1  21        0.88        2.62      1.44 o 
   3   1  21     1224.06     1091.58      9.82 o 
   4   1  21      315.56      293.96      4.73 o 
   5   1  21      104.61       86.77      2.59 o 
   6   1  21        0.32       -2.24      1.83 o 
   7   1  21       90.91      107.56      3.73 o 
   8   1  21      248.23      219.41      4.69 o 
   9   1  21      304.10      350.45      5.84 o 
  10   1  21       42.33       41.96      4.00 o 
  11   1  21        0.12        1.60      4.30 o 
   0   2  21     3367.81     3395.56     35.20 o 
   1   2  21      566.04      612.69      6.25 o 
   2   2  21     2082.64     2077.31     16.79 o 
   3   2  21      145.41      139.78      3.06 o 
   4   2  21     1030.49      993.52      9.35 o 
   5   2  21      316.41      283.22      4.57 o 
   6   2  21      518.55      518.30      8.37 o 
   7   2  21        0.16       -1.88      2.10 o 
   8   2  21       78.13      101.45      3.76 o 
   9   2  21        7.57       11.34      3.37 o 
  10   2  21       71.06       80.87      4.63 o 
  11   2  21        9.74       16.84      4.27 o 
   1   3  21      318.33      260.48      5.12 o 
   2   3  21        6.00       12.17      2.07 o 
   3   3  21       37.56       26.71      1.96 o 
   4   3  21      154.76      170.52      8.27 o 
   5   3  21      481.26      443.63      5.66 o 
   6   3  21      157.09      121.56      3.73 o 
   7   3  21      235.02      242.61      5.00 o 
   8   3  21       59.06       44.79      3.55 o 
   9   3  21        1.74        5.37      3.39 o 
  10   3  21        0.07        1.45      3.53 o 
  11   3  21       19.05       15.49      4.56 o 
   0   4  21      142.56      135.60      7.23 o 
   1   4  21      237.90      238.54      3.95 o 
   2   4  21       14.64       15.57      1.87 o 
   3   4  21      248.34      210.76      3.84 o 
   4   4  21      340.96      363.28      5.78 o 
   5   4  21       37.91       36.73      2.86 o 
   6   4  21      950.11      957.81     11.39 o 
   7   4  21       18.30       12.69      2.96 o 
   8   4  21       51.72       49.95      4.05 o 
   9   4  21       17.34        9.88      3.61 o 
  10   4  21       77.44       94.12      5.20 o 
   1   5  21        1.04       -1.26      2.11 o 
   2   5  21       11.08       12.87      2.26 o 
   3   5  21      513.88      539.54      7.21 o 
   4   5  21     1319.10     1261.04     12.64 o 
   5   5  21        0.32       -2.25      2.32 o 
   6   5  21        6.68        9.95      2.53 o 
   7   5  21        8.36        6.02      2.93 o 
   8   5  21        0.02       -1.43      3.26 o 
   9   5  21       49.30       55.02      4.52 o 
  10   5  21      117.95      128.39      5.90 o 
   0   6  21      211.41      211.33      5.17 o 
   1   6  21      110.81      107.43      3.75 o 
   2   6  21       55.13       52.32      2.97 o 
   3   6  21      116.87      116.44      3.95 o 
   4   6  21        6.07       14.59      2.88 o 
   5   6  21      153.93      153.07      4.45 o 
   6   6  21      129.72      131.10      4.68 o 
   7   6  21       34.41       30.65      3.86 o 
   8   6  21       45.66       41.71      4.25 o 
   9   6  21        4.08        6.83      3.93 o 
   1   7  21       32.46       24.45      2.70 o 
   2   7  21       10.89       10.08      2.56 o 
   3   7  21      393.73      376.13      6.15 o 
   4   7  21       39.20       29.81      2.94 o 
   5   7  21       18.42       19.56      3.22 o 
   6   7  21        0.13       -0.57      3.18 o 
   7   7  21       21.55       35.11      4.15 o 
   8   7  21       74.37       94.08      5.17 o 
   9   7  21       50.24       59.11      4.87 o 
   0   8  21       78.69      100.64      7.09 o 
   1   8  21        9.24        7.52      3.36 o 
   2   8  21      729.30      719.44      8.92 o 
   3   8  21        0.75       -2.83      2.44 o 
   4   8  21      231.13      221.59      5.51 o 
   5   8  21      193.28      192.26      5.52 o 
   6   8  21        2.32       -0.43      3.37 o 
   7   8  21       18.17       15.35      4.05 o 
   8   8  21        3.47       18.85      4.25 o 
   1   9  21      296.41      305.76      6.66 o 
   2   9  21        3.40        8.03      3.11 o 
   3   9  21       87.78       96.82      4.43 o 
   4   9  21       10.30       10.98      3.29 o 
   5   9  21        5.02       -3.06      3.46 o 
   6   9  21       53.92       55.92      4.58 o 
   7   9  21       15.12       15.86      4.21 o 
   0  10  21      559.25      570.63     13.67 o 
   1  10  21        1.52        6.34      3.53 o 
   2  10  21      177.93      203.45      6.44 o 
   3  10  21       15.30       20.45      4.65 o 
   4  10  21       33.64       35.51      4.63 o 
   5  10  21       40.69       36.30      4.66 o 
   1  11  21        4.08        8.53      3.82 o 
   2  11  21        0.08        4.75      4.19 o 
   3  11  21       20.70       37.93      5.42 o 
   0   0  22    11991.50    11331.46    158.40 o 
   1   0  22     1009.53      999.57     12.07 o 
   2   0  22      837.86      783.85     10.05 o 
   3   0  22       90.45       94.32      3.33 o 
   4   0  22        2.59        3.82      2.19 o 
   5   0  22      824.72      737.74     10.29 o 
   6   0  22     1651.03     1587.96     19.24 o 
   7   0  22      160.89      160.45      5.41 o 
   8   0  22        1.26        1.35      3.56 o 
   9   0  22      129.78      100.54      5.68 o 
  10   0  22       35.37       28.06      5.46 o 
  11   0  22        0.29        8.25     13.49 o 
   1   1  22       37.54       41.65      1.76 o 
   2   1  22       90.22       89.87      2.55 o 
   3   1  22      102.07      123.91      7.74 o 
   4   1  22      540.38      490.03      7.15 o 
   5   1  22        2.21        3.48      1.68 o 
   6   1  22        3.32        8.22      3.01 o 
   7   1  22        5.33        6.45      2.30 o 
   8   1  22       79.25       86.94      3.41 o 
   9   1  22       17.60       17.64      3.17 o 
  10   1  22       65.15       76.77      4.63 o 
  11   1  22       32.76       30.95      5.09 o 
   0   2  22     2093.99     2184.46     26.36 o 
   1   2  22     1758.74     1797.04     14.77 o 
   2   2  22      748.05      752.99     11.11 o 
   3   2  22      243.66      234.85      4.80 o 
   4   2  22     1180.93     1081.85     10.07 o 
   5   2  22      591.28      537.80      6.52 o 
   6   2  22      304.74      300.94      4.91 o 
   7   2  22       43.91       51.23      2.83 o 
   8   2  22       53.74       70.86      3.48 o 
   9   2  22       17.95       29.13      3.86 o 
  10   2  22       27.52       34.54      4.30 o 
  11   2  22        6.23       -3.46      3.87 o 
   1   3  22       42.38       50.88      2.21 o 
   2   3  22      289.26      281.92      4.14 o 
   3   3  22       53.85       44.39      2.29 o 
   4   3  22       22.59       12.63      2.08 o 
   5   3  22       25.75       22.82      2.23 o 
   6   3  22      231.78      216.09      4.66 o 
   7   3  22      443.61      391.29      7.28 o 
   8   3  22       27.22       34.03      3.37 o 
   9   3  22       79.34       76.28      4.48 o 
  10   3  22       12.29       14.59      3.79 o 
  11   3  22       11.11       13.32      4.37 o 
   0   4  22      137.25      131.62      3.91 o 
   1   4  22      118.72      123.82      3.28 o 
   2   4  22      343.97      328.89      4.66 o 
   3   4  22      815.04      745.84      7.80 o 
   4   4  22      832.76      787.18      8.94 o 
   5   4  22       10.38        2.39      2.36 o 
   6   4  22      108.96      112.53      3.87 o 
   7   4  22       74.33       71.89      3.81 o 
   8   4  22       37.08       27.59      3.42 o 
   9   4  22       43.92       55.73      4.43 o 
  10   4  22      278.70      309.21      7.63 o 
   1   5  22        7.79        4.24      1.78 o 
   2   5  22      156.59      149.23      4.07 o 
   3   5  22      188.16      184.11      4.57 o 
   4   5  22       70.60       64.33      3.30 o 
   5   5  22       29.46       26.62      2.82 o 
   6   5  22      306.48      285.96      5.51 o 
   7   5  22      156.78      128.54      4.67 o 
   8   5  22       78.84       76.85      4.58 o 
   9   5  22        2.50       -4.48      3.67 o 
  10   5  22      103.83      112.05      5.80 o 
   0   6  22     1462.19     1461.25     17.48 o 
   1   6  22       11.64        7.16      2.14 o 
   2   6  22      497.19      493.76      6.83 o 
   3   6  22      776.68      766.95      9.04 o 
   4   6  22       59.35       70.23      3.46 o 
   5   6  22       64.49       65.20      3.26 o 
   6   6  22      319.37      346.05      6.52 o 
   7   6  22        1.96       -2.57      3.31 o 
   8   6  22      257.01      247.01      6.84 o 
   9   6  22        0.30       -2.06      3.94 o 
   1   7  22      175.32      177.65      4.24 o 
   2   7  22       63.63       66.84      3.37 o 
   3   7  22       33.95       34.64      3.00 o 
   4   7  22       60.14       61.06      3.38 o 
   5   7  22       14.12        6.12      3.01 o 
   6   7  22       36.63       38.49      4.01 o 
   7   7  22        1.58        5.37      3.69 o 
   8   7  22        0.65        7.82      4.04 o 
   9   7  22       28.55       33.80      4.62 o 
   0   8  22      126.05      103.61      7.97 o 
   1   8  22        4.84        0.54      3.11 o 
   2   8  22       12.90       17.96      3.00 o 
   3   8  22       14.34        8.61      2.73 o 
   4   8  22      118.06      127.91      4.78 o 
   5   8  22        7.65        3.15      3.13 o 
   6   8  22        3.80        7.29      3.59 o 
   7   8  22       23.01       27.24      4.26 o 
   8   8  22        3.19        0.78      4.01 o 
   1   9  22       50.18       56.62      4.21 o 
   2   9  22       82.47       86.87      4.76 o 
   3   9  22       22.04       18.38      3.37 o 
   4   9  22       32.06       32.92      4.43 o 
   5   9  22        0.00       -4.82      3.50 o 
   6   9  22       48.78       57.53      4.67 o 
   0  10  22        4.24       22.91      5.68 o 
   1  10  22       19.73       11.26      3.65 o 
   2  10  22       90.06       93.33      5.10 o 
   3  10  22        5.78        4.93      3.96 o 
   4  10  22      238.25      244.21     10.49 o 
   5  10  22        0.07       -0.55      4.12 o 
   1  11  22        3.01        3.29      3.83 o 
   2  11  22       21.70       26.46      4.67 o 
   1   1  23        0.53       -1.00      1.33 o 
   2   1  23      518.66      465.42      5.37 o 
   3   1  23      516.85      534.24      6.01 o 
   4   1  23     3116.45     3008.93     23.78 o 
   5   1  23       24.35       19.10      2.23 o 
   6   1  23     2359.35     2189.94     19.58 o 
   7   1  23       62.73       59.08      3.00 o 
   8   1  23      469.80      458.18      6.92 o 
   9   1  23       46.52       51.76      4.07 o 
  10   1  23       88.18      100.11      4.95 o 
  11   1  23        0.28       -1.43      4.45 o 
   0   2  23       67.08       87.60     16.60 o 
   1   2  23      178.55      246.91     12.27 o 
   2   2  23      454.67      449.63      6.80 o 
   3   2  23       50.58       52.83      2.36 o 
   4   2  23       56.01       59.12      2.79 o 
   5   2  23      140.92      135.41      4.33 o 
   6   2  23       54.39       58.55      2.82 o 
   7   2  23       28.12       30.50      2.82 o 
   8   2  23      168.21      169.32      4.65 o 
   9   2  23      229.48      230.42      6.41 o 
  10   2  23        1.15        5.15      3.84 o 
  11   2  23        0.44        4.47      4.56 o 
   1   3  23     1170.85     1090.85      9.96 o 
   2   3  23     1637.11     1543.46     13.29 o 
   3   3  23       66.48       62.73      2.58 o 
   4   3  23      107.10      103.62      3.16 o 
   5   3  23      217.27      206.33      4.50 o 
   6   3  23       76.70       75.48      3.38 o 
   7   3  23      107.25      126.20      4.08 o 
   8   3  23      589.80      577.19      8.52 o 
   9   3  23      140.48      165.61      5.83 o 
  10   3  23       44.02       44.44      4.79 o 
   0   4  23       11.70       16.38      2.29 o 
   1   4  23      393.19      381.83      4.98 o 
   2   4  23      578.28      542.00      6.32 o 
   3   4  23      446.80      408.28      7.50 o 
   4   4  23      565.92      560.27      7.33 o 
   5   4  23       14.99       11.77      2.61 o 
   6   4  23       24.83       19.18      2.68 o 
   7   4  23      190.09      197.30      5.79 o 
   8   4  23        9.89        9.93      3.24 o 
   9   4  23       12.54       14.58      3.85 o 
  10   4  23      132.97      155.43      6.15 o 
   1   5  23        7.04        6.51      1.88 o 
   2   5  23     1157.75     1147.28     11.60 o 
   3   5  23      631.25      596.22      7.69 o 
   4   5  23      591.80      587.14      7.72 o 
   5   5  23       91.56      111.37      3.92 o 
   6   5  23       45.08       60.40      3.41 o 
   7   5  23        0.31        4.17      3.01 o 
   8   5  23       12.67        5.01      3.55 o 
   9   5  23        4.30        3.85      3.83 o 
  10   5  23        0.39       15.47      4.24 o 
   0   6  23       60.35       78.85      5.98 o 
   1   6  23        1.24       -2.55      2.15 o 
   2   6  23      386.81      357.18      5.84 o 
   3   6  23      112.58      113.81      3.88 o 
   4   6  23      424.51      400.62      6.41 o 
   5   6  23       34.89       37.02      3.13 o 
   6   6  23      125.01      122.78      4.64 o 
   7   6  23       72.82       71.58      4.52 o 
   8   6  23        4.54        7.53      3.77 o 
   9   6  23        0.00        6.31      4.21 o 
   1   7  23      493.15      480.82      8.06 o 
   2   7  23      324.35      319.31      5.66 o 
   3   7  23       11.91        6.35      2.61 o 
   4   7  23       25.69       18.64      2.83 o 
   5   7  23       11.88        1.95      3.00 o 
   6   7  23        7.85        9.21      3.40 o 
   7   7  23       82.25       86.99      5.40 o 
   8   7  23        0.09       -2.33      3.84 o 
   0   8  23      152.47      169.72      8.13 o 
   1   8  23        0.02       -2.00      3.11 o 
   2   8  23       33.81       27.64      3.53 o 
   3   8  23       57.85       43.32      3.27 o 
   4   8  23        2.01       -4.31      2.91 o 
   5   8  23        9.07       11.79      3.34 o 
   6   8  23      371.68      377.51      7.98 o 
   7   8  23      155.92      155.31      6.20 o 
   1   9  23       34.47       27.61      3.94 o 
   2   9  23        3.51       -2.39      3.33 o 
   3   9  23       40.51       35.30      3.99 o 
   4   9  23      139.75      145.07      5.63 o 
   5   9  23        6.65        7.03      3.81 o 
   6   9  23        8.59        6.37      3.84 o 
   0  10  23        6.29        0.02      5.17 o 
   1  10  23        3.84       -0.15      3.47 o 
   2  10  23       75.46       87.96      5.07 o 
   3  10  23        4.92        3.77      4.12 o 
   4  10  23      110.26      141.57      7.23 o 
   1  11  23        2.87       -3.37      3.75 o 
   0   0  24     1881.04     1843.68     30.92 o 
   1   0  24      584.90      500.43      7.47 o 
   2   0  24      613.07      601.73      8.52 o 
   3   0  24     3670.48     3380.66     35.52 o 
   4   0  24      944.76      968.06     12.45 o 
   5   0  24       17.69       13.89      2.95 o 
   6   0  24       39.47       39.44      4.33 o 
   7   0  24     1776.77     1704.09     22.78 o 
   8   0  24      802.82      792.16     13.51 o 
   9   0  24      100.10       88.28      5.60 o 
  10   0  24       53.08       57.78      7.45 o 
  11   0  24        0.03       12.68      8.39 o 
   1   1  24      137.58      125.17      2.70 o 
   2   1  24      115.98      120.66      4.56 o 
   3   1  24      399.47      409.57      5.27 o 
   4   1  24       10.23       27.30      3.95 o 
   5   1  24        8.40       -1.61      2.04 o 
   6   1  24        8.25       18.33      3.41 o 
   7   1  24       26.68       32.99      2.94 o 
   8   1  24       15.21       21.47      2.94 o 
   9   1  24       10.02       10.65      3.46 o 
  10   1  24       10.51        7.06      3.55 o 
  11   1  24        4.98        7.51      5.13 o 
   0   2  24     1015.52      953.09     11.91 o 
   1   2  24       55.92       51.78      2.25 o 
   2   2  24      185.57      210.35      5.18 o 
   3   2  24       33.09       23.96      2.16 o 
   4   2  24       12.14        6.07      1.95 o 
   5   2  24      997.86      925.77      9.28 o 
   6   2  24        0.44       -3.05      2.12 o 
   7   2  24       10.82        4.88      2.51 o 
   8   2  24       52.86       46.54      3.26 o 
   9   2  24       10.18       10.07      3.55 o 
  10   2  24       14.89        9.04      4.09 o 
   1   3  24        8.93       15.14      3.94 o 
   2   3  24      394.15      447.25     10.51 o 
   3   3  24      537.53      549.17      6.40 o 
   4   3  24      100.30       99.16      3.18 o 
   5   3  24      132.03      142.77      3.98 o 
   6   3  24        6.50       11.56      2.50 o 
   7   3  24        0.01       -3.66      2.44 o 
   8   3  24       21.66       38.27      3.57 o 
   9   3  24        0.58        7.41      3.51 o 
  10   3  24       77.19       83.20      5.59 o 
   0   4  24        1.62        4.76      2.16 o 
   1   4  24       79.19       85.01      2.84 o 
   2   4  24      349.72      314.57      5.60 o 
   3   4  24      989.32      904.44      9.80 o 
   4   4  24        1.75       -3.56      2.37 o 
   5   4  24      374.94      358.33      5.87 o 
   6   4  24       47.58       34.29      3.01 o 
   7   4  24      125.08      128.92      4.69 o 
   8   4  24       30.57       25.51      3.50 o 
   9   4  24       20.77       23.79      4.04 o 
  10   4  24        0.12       11.57      4.04 o 
   1   5  24       45.38       46.98      2.44 o 
   2   5  24      217.56      240.55      4.89 o 
   3   5  24        1.94        1.73      2.48 o 
   4   5  24       16.61       20.85      2.77 o 
   5   5  24      170.09      199.11      5.37 o 
   6   5  24       16.67       20.03      3.23 o 
   7   5  24      181.77      191.94      5.39 o 
   8   5  24        9.13        2.60      3.49 o 
   9   5  24       33.37       31.88      4.28 o 
   0   6  24       71.83       97.53      4.97 o 
   1   6  24      178.64      172.69      4.80 o 
   2   6  24        5.58        4.62      2.49 o 
   3   6  24      166.56      140.60      4.28 o 
   4   6  24      230.90      245.51      5.28 o 
   5   6  24       24.95       30.60      3.11 o 
   6   6  24       84.78       81.45      4.16 o 
   7   6  24       14.12       16.38      3.75 o 
   8   6  24       74.94       83.72      5.11 o 
   9   6  24      284.39      322.75      7.87 o 
   1   7  24       26.71       25.99      3.54 o 
   2   7  24       53.55       52.19      3.23 o 
   3   7  24       20.03       22.16      2.87 o 
   4   7  24       36.59       35.28      3.17 o 
   5   7  24       38.38       39.24      3.51 o 
   6   7  24        5.54        2.01      3.49 o 
   7   7  24        4.54        2.18      4.00 o 
   8   7  24       11.75        5.44      4.10 o 
   0   8  24       14.97        4.92      4.64 o 
   1   8  24        6.11       -3.22      3.10 o 
   2   8  24        0.17       -3.64      3.08 o 
   3   8  24       30.26       24.95      3.06 o 
   4   8  24        3.66       -2.92      3.03 o 
   5   8  24       95.10       83.31      4.43 o 
   6   8  24       13.74       28.91      4.07 o 
   7   8  24       12.54       13.72      4.22 o 
   1   9  24        0.00       -1.03      3.31 o 
   2   9  24       13.18        9.83      3.62 o 
   3   9  24       23.63       27.33      4.04 o 
   4   9  24        7.43        5.63      4.08 o 
   5   9  24       19.94       18.63      4.01 o 
   6   9  24        1.27       -0.81      3.89 o 
   0  10  24        6.49        2.41      5.05 o 
   1  10  24       12.41       12.09      3.83 o 
   2  10  24       40.40       37.85      4.30 o 
   3  10  24        3.34        2.97      4.14 o 
   4  10  24       45.02       49.54      5.60 o 
   1   1  25      419.56      400.12      4.69 o 
   2   1  25      644.75      612.96      6.58 o 
   3   1  25      541.32      523.46      6.12 o 
   4   1  25      152.73      144.45      3.50 o 
   5   1  25      109.57       89.10      3.17 o 
   6   1  25      145.61      130.17      3.75 o 
   7   1  25       70.27       78.36      3.63 o 
   8   1  25       56.04       61.88      3.78 o 
   9   1  25        1.15        1.22      3.33 o 
  10   1  25       38.61       35.43      4.10 o 
   0   2  25        0.02       24.75      7.54 o 
   1   2  25       32.79       25.74      2.04 o 
   2   2  25       15.37       16.99      3.06 o 
   3   2  25       37.67       45.23      2.46 o 
   4   2  25       25.23       22.31      2.19 o 
   5   2  25        5.70       14.99      2.42 o 
   6   2  25      113.30       92.99      3.27 o 
   7   2  25        0.13       -2.43      2.47 o 
   8   2  25        1.42        6.27      2.96 o 
   9   2  25       87.34       99.45      5.00 o 
  10   2  25      136.47      130.22      6.06 o 
   1   3  25       70.48       76.69      2.76 o 
   2   3  25     2820.81     2669.66     21.52 o 
   3   3  25      506.12      513.28      7.98 o 
   4   3  25        3.96        2.01      2.05 o 
   5   3  25       93.76       98.05      3.62 o 
   6   3  25       95.98       89.64      3.58 o 
   7   3  25       20.48       19.92      2.85 o 
   8   3  25      463.84      458.33      7.65 o 
   9   3  25       88.40      117.36      5.81 o 
  10   3  25        0.10        5.71      4.25 o 
   0   4  25      417.10      407.82      8.19 o 
   1   4  25      295.78      291.72      4.57 o 
   2   4  25      604.68      555.53      6.59 o 
   3   4  25       96.67      113.42      7.07 o 
   4   4  25        1.59       -3.50      2.33 o 
   5   4  25      110.61       97.00      3.71 o 
   6   4  25       15.00       20.31      2.85 o 
   7   4  25      314.33      300.09      7.15 o 
   8   4  25        8.60        7.95      3.22 o 
   9   4  25        4.36        6.50      3.67 o 
  10   4  25       17.85       14.52      4.63 o 
   1   5  25       52.58       51.72      2.60 o 
   2   5  25      497.93      448.64      6.51 o 
   3   5  25      203.29      181.80      4.58 o 
   4   5  25      168.87      162.08      4.49 o 
   5   5  25      269.22      261.96      5.37 o 
   6   5  25      149.94      149.34      5.68 o 
   7   5  25       14.36       22.95      3.44 o 
   8   5  25       65.00       68.36      4.65 o 
   9   5  25        8.25       20.16      4.13 o 
   0   6  25     1327.81     1319.49     22.49 o 
   1   6  25      300.74      288.12      5.83 o 
   2   6  25       40.30       46.91      3.11 o 
   3   6  25       37.12       31.14      2.92 o 
   4   6  25       23.25       32.61      3.06 o 
   5   6  25        1.67       -0.01      2.70 o 
   6   6  25       39.76       41.53      3.65 o 
   7   6  25      143.51      134.93      5.62 o 
   8   6  25       56.01       65.04      4.89 o 
   9   6  25       10.75       16.36      4.39 o 
   1   7  25      356.11      310.97      6.77 o 
   2   7  25       61.41       53.36      3.61 o 
   3   7  25       38.02       36.22      3.08 o 
   4   7  25       53.31       60.77      3.55 o 
   5   7  25      129.14      134.54      4.96 o 
   6   7  25        8.43       11.11      3.68 o 
   7   7  25       44.29       35.44      4.37 o 
   8   7  25       15.55       10.02      4.10 o 
   0   8  25      426.78      456.24     11.67 o 
   1   8  25       35.07       23.72      3.65 o 
   2   8  25       37.07       41.84      3.95 o 
   3   8  25       51.13       47.35      4.06 o 
   4   8  25      123.19      127.66      4.97 o 
   5   8  25      149.65      158.32      6.15 o 
   6   8  25       68.94       75.58      4.97 o 
   7   8  25       46.77       49.64      4.74 o 
   1   9  25       34.45       36.69      4.00 o 
   2   9  25       37.45       31.98      4.08 o 
   3   9  25      172.82      183.73      6.84 o 
   4   9  25       37.26       39.56      4.60 o 
   5   9  25       94.85       93.15      5.74 o 
   0  10  25      235.57      268.48      9.93 o 
   1  10  25        2.47       -1.95      3.63 o 
   2  10  25       16.78       16.22      4.06 o 
   3  10  25        7.35        8.92      4.32 o 
   0   0  26        4.66       15.37      3.62 o 
   1   0  26      884.84      834.31     10.98 o 
   2   0  26       25.37       17.43      2.56 o 
   3   0  26        6.53       10.58      2.34 o 
   4   0  26     1043.41      942.96     13.98 o 
   5   0  26     1691.51     1472.75     19.92 o 
   6   0  26      153.82      163.96      6.27 o 
   7   0  26      212.04      184.72      6.77 o 
   8   0  26        1.58       -2.40      3.76 o 
   9   0  26       11.30       13.00      4.83 o 
  10   0  26        0.01        0.20      5.94 o 
   1   1  26     1409.96     1352.27     11.32 o 
   2   1  26       78.77       92.06      3.18 o 
   3   1  26       94.29      104.04      4.72 o 
   4   1  26       17.53       18.53      2.22 o 
   5   1  26      289.39      280.63      4.75 o 
   6   1  26       48.47       42.01      3.05 o 
   7   1  26      185.81      191.29      4.91 o 
   8   1  26      133.99      135.83      4.79 o 
   9   1  26        0.08       -1.48      3.30 o 
  10   1  26        0.01       -1.83      3.43 o 
   0   2  26      337.36      340.00      6.20 o 
   1   2  26       47.02       41.23      2.35 o 
   2   2  26        6.31       -2.35      1.95 o 
   3   2  26       52.71       42.63      3.22 o 
   4   2  26      372.15      371.34      5.34 o 
   5   2  26      845.51      812.74      9.00 o 
   6   2  26       38.77       28.12      2.80 o 
   7   2  26       17.12       13.19      2.96 o 
   8   2  26        1.80       -2.99      2.82 o 
   9   2  26       14.86       14.07      3.71 o 
  10   2  26        0.03        8.93      4.16 o 
   1   3  26      813.88      745.00      7.85 o 
   2   3  26        0.84       12.43      3.94 o 
   3   3  26      720.27      712.03      7.79 o 
   4   3  26      104.23       95.75      3.57 o 
   5   3  26       73.63       60.08      3.78 o 
   6   3  26       52.80       47.36      3.12 o 
   7   3  26       25.50       28.41      3.00 o 
   8   3  26       47.13       55.91      4.74 o 
   9   3  26      101.27      104.02      5.70 o 
  10   3  26        2.06       -0.03      4.11 o 
   0   4  26      185.64      180.89      6.84 o 
   1   4  26      236.24      205.56      4.38 o 
   2   4  26      120.21      115.08      3.50 o 
   3   4  26       52.29       34.16      2.88 o 
   4   4  26      174.08      180.04      4.46 o 
   5   4  26       20.97       10.27      2.63 o 
   6   4  26       52.55       54.02      3.37 o 
   7   4  26        8.41       16.94      3.30 o 
   8   4  26        0.35        0.65      3.11 o 
   9   4  26       43.81       45.00      4.96 o 
   1   5  26       57.90       54.19      3.31 o 
   2   5  26      396.15      405.59      6.17 o 
   3   5  26      710.59      739.08      8.88 o 
   4   5  26       33.63       37.50      3.09 o 
   5   5  26      273.08      267.37      5.53 o 
   6   5  26       17.29       20.60      3.34 o 
   7   5  26       77.34       78.61      4.35 o 
   8   5  26       59.02       64.51      4.61 o 
   9   5  26      175.32      196.59      6.73 o 
   0   6  26      535.54      556.88     12.50 o 
   1   6  26      187.71      188.06      5.13 o 
   2   6  26       25.25       25.81      2.93 o 
   3   6  26        1.99       -0.57      2.50 o 
   4   6  26        5.79        0.82      2.66 o 
   5   6  26       12.95        3.88      2.80 o 
   6   6  26       28.28       27.28      3.58 o 
   7   6  26       21.51       23.26      4.00 o 
   8   6  26        1.65        1.06      3.84 o 
   1   7  26      264.63      272.46      6.54 o 
   2   7  26        3.89        2.55      2.72 o 
   3   7  26       67.37       50.37      3.63 o 
   4   7  26       52.11       46.93      3.44 o 
   5   7  26       26.86       34.50      3.66 o 
   6   7  26      137.86      133.34      6.36 o 
   7   7  26      160.31      176.82      6.37 o 
   8   7  26       26.35       21.21      4.36 o 
   0   8  26       79.29       81.44      6.50 o 
   1   8  26        2.66        0.55      3.31 o 
   2   8  26       67.58       71.49      4.53 o 
   3   8  26        9.61       10.11      3.45 o 
   4   8  26       18.32       13.82      3.63 o 
   5   8  26      100.85       99.46      4.80 o 
   6   8  26       25.78       27.51      4.23 o 
   1   9  26        0.08       -0.16      3.46 o 
   2   9  26       24.58       23.12      3.90 o 
   3   9  26      128.20      160.73      6.56 o 
   4   9  26        1.87        0.11      3.88 o 
   5   9  26       15.41        9.45      4.87 o 
   0  10  26       69.23       84.65      7.32 o 
   1  10  26        1.84        0.45      3.81 o 
   2  10  26        0.01        1.17      3.80 o 
   3  10  26        6.86       13.67      4.35 o 
   1   1  27      614.18      627.03      6.48 o 
   2   1  27      227.70      205.25      4.54 o 
   3   1  27      276.18      296.87      4.67 o 
   4   1  27       24.60       11.10      2.14 o 
   5   1  27        0.55        2.16      2.36 o 
   6   1  27        1.61       -3.68      2.45 o 
   7   1  27        9.74       11.17      3.02 o 
   8   1  27      101.42      111.43      4.58 o 
   9   1  27       10.77       15.30      3.64 o 
  10   1  27        1.46       -2.94      3.75 o 
   0   2  27     3167.41     3011.28     32.25 o 
   1   2  27      958.88      924.31      9.14 o 
   2   2  27       52.36       48.92      2.57 o 
   3   2  27       79.28       67.26      2.81 o 
   4   2  27      667.11      650.73      7.39 o 
   5   2  27      197.97      216.27      4.42 o 
   6   2  27      112.77      119.26      4.40 o 
   7   2  27       11.92        9.82      2.93 o 
   8   2  27        0.41       -3.89      2.89 o 
   9   2  27        5.36        4.00      3.53 o 
  10   2  27       16.28       26.62      4.55 o 
   1   3  27      799.16      798.54      8.37 o 
   2   3  27      142.96      133.18      4.70 o 
   3   3  27      112.44      115.84      3.36 o 
   4   3  27      348.18      327.15      5.57 o 
   5   3  27      161.24      170.40      4.51 o 
   6   3  27       34.67       36.77      3.04 o 
   7   3  27       15.72       15.90      2.85 o 
   8   3  27        6.03        4.08      3.53 o 
   9   3  27        9.26        6.31      4.16 o 
  10   3  27      100.05      107.14      6.06 o 
   0   4  27      369.17      371.15      8.16 o 
   1   4  27      584.67      570.48      7.29 o 
   2   4  27      335.73      355.44      5.32 o 
   3   4  27      157.74      169.62      4.39 o 
   4   4  27       28.48       32.08      2.90 o 
   5   4  27      156.14      149.89      4.41 o 
   6   4  27      553.43      594.35      8.10 o 
   7   4  27        1.03        3.80      3.08 o 
   8   4  27       12.87       11.74      3.41 o 
   9   4  27       10.51        7.25      4.30 o 
   1   5  27        0.61        2.09      2.62 o 
   2   5  27        1.78        6.00      2.71 o 
   3   5  27      116.86      134.36      4.55 o 
   4   5  27      266.49      242.55      5.29 o 
   5   5  27      356.86      337.05      8.25 o 
   6   5  27       40.51       45.18      3.74 o 
   7   5  27       62.23       60.35      4.08 o 
   8   5  27       19.74       26.91      4.18 o 
   9   5  27       80.88       93.71      6.00 o 
   0   6  27     1216.02     1144.58     27.27 o 
   1   6  27      100.42       86.95      4.03 o 
   2   6  27      271.52      280.90      5.93 o 
   3   6  27       34.98       23.24      2.92 o 
   4   6  27       91.99       95.26      4.02 o 
   5   6  27       11.62       14.68      3.06 o 
   6   6  27      231.36      236.14      6.01 o 
   7   6  27        3.55       -1.17      3.55 o 
   8   6  27       40.32       39.28      4.54 o 
   1   7  27       21.30       24.58      3.61 o 
   2   7  27       19.87       27.75      3.66 o 
   3   7  27        6.35        6.65      3.09 o 
   4   7  27        0.36       -3.20      2.99 o 
   5   7  27       21.95       13.97      3.35 o 
   6   7  27        1.33        0.95      3.57 o 
   7   7  27       48.34       59.15      4.86 o 
   0   8  27       10.06        8.54      4.72 o 
   1   8  27       40.49       36.58      3.98 o 
   2   8  27      573.09      589.96      9.69 o 
   3   8  27      118.97      104.05      5.07 o 
   4   8  27      107.65      112.98      5.26 o 
   5   8  27        1.45        2.91      3.59 o 
   6   8  27        8.99       11.10      3.98 o 
   1   9  27       53.35       50.52      4.76 o 
   2   9  27      103.56      110.59      5.37 o 
   3   9  27       72.87       83.52      5.47 o 
   4   9  27        1.73        7.45      4.13 o 
   5   9  27       12.29       17.73      5.03 o 
   0  10  27      135.60      162.78     10.11 o 
   1  10  27       26.37       28.70      4.40 o 
   2  10  27       24.71       19.07      4.18 o 
   0   0  28     1435.15     1393.80     23.61 o 
   1   0  28     2493.95     2348.29     25.93 o 
   2   0  28      186.34      174.53      4.88 o 
   3   0  28      252.65      231.19      8.82 o 
   4   0  28      329.58      316.94      7.62 o 
   5   0  28       64.12       54.63      4.23 o 
   6   0  28     1091.80     1074.78     17.35 o 
   7   0  28       89.46       95.57      5.61 o 
   8   0  28      238.78      223.45      7.64 o 
   9   0  28       18.54       17.36      4.95 o 
  10   0  28       12.37       11.06      6.53 o 
   1   1  28      415.55      455.30      5.85 o 
   2   1  28       92.28       90.92      3.05 o 
   3   1  28      151.65      147.37      3.69 o 
   4   1  28        0.21       -1.51      2.20 o 
   5   1  28      244.03      222.36      4.79 o 
   6   1  28       93.65       97.60      3.80 o 
   7   1  28       16.43       13.36      3.09 o 
   8   1  28       13.51       10.96      3.22 o 
   9   1  28       37.25       36.51      4.09 o 
  10   1  28       23.78       22.87      4.32 o 
   0   2  28     1273.72     1385.52     27.29 o 
   1   2  28      775.25      784.20      8.23 o 
   2   2  28      755.49      719.87      7.77 o 
   3   2  28      134.97      123.52      3.53 o 
   4   2  28      372.06      380.77      5.62 o 
   5   2  28       44.66       43.33      2.72 o 
   6   2  28        0.15       -3.51      2.72 o 
   7   2  28       83.65       95.86      4.30 o 
   8   2  28        0.34        0.03      3.00 o 
   9   2  28       66.68       77.65      4.84 o 
  10   2  28        1.75        1.17      4.11 o 
   1   3  28      428.19      427.04      6.12 o 
   2   3  28        6.01        6.05      2.25 o 
   3   3  28      408.22      376.99      6.19 o 
   4   3  28        3.66        7.33      2.59 o 
   5   3  28      299.54      281.94      7.15 o 
   6   3  28        4.39       -3.42      2.54 o 
   7   3  28        0.00        0.04      2.95 o 
   8   3  28        2.28        4.64      3.61 o 
   9   3  28       47.63       47.44      4.97 o 
   0   4  28      134.85      104.98      5.21 o 
   1   4  28       17.58       34.47      2.81 o 
   2   4  28      396.03      392.89      6.08 o 
   3   4  28      194.06      168.68      4.23 o 
   4   4  28        0.69       -3.69      2.46 o 
   5   4  28       42.96       50.85      3.33 o 
   6   4  28       42.94       55.40      3.91 o 
   7   4  28       23.58       29.17      3.47 o 
   8   4  28       43.52       65.91      4.79 o 
   9   4  28       93.77       93.28      5.89 o 
   1   5  28       10.33       12.50      2.83 o 
   2   5  28       35.77       37.54      3.28 o 
   3   5  28       88.97       94.82      3.82 o 
   4   5  28        3.38        7.89      2.72 o 
   5   5  28       33.53       44.83      3.38 o 
   6   5  28        0.94        3.39      3.11 o 
   7   5  28       43.17       51.20      4.00 o 
   8   5  28       32.61       37.53      4.40 o 
   0   6  28      962.04     1018.68     19.61 o 
   1   6  28        0.41       -0.13      3.10 o 
   2   6  28      472.62      464.68      7.52 o 
   3   6  28       48.18       55.12      3.71 o 
   4   6  28      423.04      417.58      6.86 o 
   5   6  28      128.08      129.12      4.84 o 
   6   6  28       84.80       85.89      4.48 o 
   7   6  28        0.00       -5.23      3.49 o 
   8   6  28        0.48        1.85      3.95 o 
   1   7  28      128.50      131.09      5.21 o 
   2   7  28      121.47      113.87      5.03 o 
   3   7  28        0.20       -3.12      2.94 o 
   4   7  28        0.81       -1.60      2.96 o 
   5   7  28        0.26       -4.73      3.15 o 
   6   7  28       46.87       35.73      4.25 o 
   7   7  28       30.26       29.18      4.40 o 
   0   8  28       43.41       56.86      6.28 o 
   1   8  28      165.62      150.30      5.69 o 
   2   8  28        0.99       11.20      3.54 o 
   3   8  28       11.55       13.56      3.70 o 
   4   8  28       68.82       74.37      5.22 o 
   5   8  28       23.54       14.84      4.14 o 
   6   8  28       18.44       23.20      4.55 o 
   1   9  28      133.44      147.44      6.02 o 
   2   9  28       28.79       29.65      4.21 o 
   3   9  28       24.61       28.24      4.50 o 
   4   9  28        2.17        1.35      4.06 o 
   0  10  28       60.84       67.06      7.02 o 
   1   1  29      106.24      116.47      5.10 o 
   2   1  29      556.97      535.27      6.52 o 
   3   1  29        2.95        3.68      2.30 o 
   4   1  29      129.99      121.30      3.79 o 
   5   1  29       10.42        8.51      2.56 o 
   6   1  29      109.92      100.78      3.90 o 
   7   1  29       61.48       54.39      3.77 o 
   8   1  29        7.74       14.71      3.25 o 
   9   1  29        0.01        1.14      3.52 o 
   0   2  29       25.67       65.05     10.28 o 
   1   2  29       82.93      122.87      5.06 o 
   2   2  29      770.80      716.51      7.89 o 
   3   2  29        4.81        5.76      2.26 o 
   4   2  29       39.07       47.10      3.03 o 
   5   2  29       41.38       36.23      3.25 o 
   6   2  29      142.05      177.84      5.24 o 
   7   2  29       52.26       49.65      3.77 o 
   8   2  29        6.83       10.24      3.24 o 
   9   2  29       31.55       38.15      4.29 o 
   1   3  29      381.49      399.87      6.06 o 
   2   3  29      217.58      197.54      4.24 o 
   3   3  29      544.93      551.14      6.86 o 
   4   3  29      184.45      179.02      4.64 o 
   5   3  29      384.24      358.76      6.49 o 
   6   3  29       12.36        6.49      3.03 o 
   7   3  29       68.62       69.33      4.06 o 
   8   3  29      193.43      200.73      6.50 o 
   9   3  29        6.23        5.41      4.22 o 
   0   4  29       93.36       91.74      5.27 o 
   1   4  29      478.24      469.35      6.64 o 
   2   4  29       32.63       47.81      3.36 o 
   3   4  29       24.96       16.02      2.71 o 
   4   4  29       54.28       66.79      3.48 o 
   5   4  29       36.37       45.62      3.29 o 
   6   4  29        2.32        1.78      2.87 o 
   7   4  29       71.01       79.67      4.74 o 
   8   4  29      177.83      188.10      6.95 o 
   9   4  29        4.17        4.34      4.29 o 
   1   5  29      521.34      486.72      8.14 o 
   2   5  29      311.44      282.29      5.89 o 
   3   5  29       59.63       51.77      3.53 o 
   4   5  29      265.44      256.92      5.49 o 
   5   5  29        0.98       -0.18      2.73 o 
   6   5  29       34.31       33.53      3.68 o 
   7   5  29       17.36       11.40      3.46 o 
   8   5  29        2.24        2.34      4.99 o 
   0   6  29        4.93       19.85      7.23 o 
   1   6  29       51.68       60.38      4.10 o 
   2   6  29       43.70       45.12      3.56 o 
   3   6  29        8.79        6.37      3.06 o 
   4   6  29        8.70       22.78      3.39 o 
   5   6  29        8.77        7.60      2.97 o 
   6   6  29       76.17       72.22      4.31 o 
   7   6  29        3.55       -2.20      3.62 o 
   1   7  29      102.96       84.86      4.63 o 
   2   7  29        4.62        7.14      3.34 o 
   3   7  29       26.44       18.96      3.40 o 
   4   7  29       27.46       23.04      3.42 o 
   5   7  29        8.40        7.97      3.57 o 
   6   7  29        5.83        5.01      3.79 o 
   0   8  29      128.39      142.21      8.11 o 
   1   8  29        3.36        1.99      3.50 o 
   2   8  29       37.46       28.08      3.97 o 
   3   8  29        0.04       -2.97      3.59 o 
   4   8  29       84.76       75.66      5.32 o 
   5   8  29       68.12       72.79      5.01 o 
   1   9  29       69.42       70.72      4.90 o 
   2   9  29       10.58        5.48      3.70 o 
   3   9  29       40.81       36.75      4.73 o 
   0   0  30      266.35      280.57      8.84 o 
   1   0  30     2370.01     2274.10     28.07 o 
   2   0  30     1205.14     1164.09     16.51 o 
   3   0  30      314.66      291.68      7.36 o 
   4   0  30       45.18       37.98      3.89 o 
   5   0  30      158.45      172.12      6.54 o 
   6   0  30       34.60       38.79      4.46 o 
   7   0  30      370.76      364.34      9.27 o 
   8   0  30       19.64       14.75      4.90 o 
   9   0  30       37.06       27.36      5.44 o 
   1   1  30      326.98      324.70      5.06 o 
   2   1  30        0.00       21.79      2.43 o 
   3   1  30      654.95      603.41      7.92 o 
   4   1  30        2.73        4.93      2.37 o 
   5   1  30       11.34       11.59      2.60 o 
   6   1  30       15.70       23.63      3.01 o 
   7   1  30       17.99       20.05      3.34 o 
   8   1  30       18.11       19.41      3.35 o 
   9   1  30        3.54        8.52      4.10 o 
   0   2  30       73.69       84.98      5.92 o 
   1   2  30      660.85      683.91      8.12 o 
   2   2  30       14.49       37.71      2.73 o 
   3   2  30      383.60      377.92      5.64 o 
   4   2  30       69.04       65.99      3.30 o 
   5   2  30      278.81      247.55      5.56 o 
   6   2  30       28.27       27.10      3.31 o 
   7   2  30        0.61        4.07      3.06 o 
   8   2  30        1.29        1.47      3.67 o 
   9   2  30        7.85        5.85      3.84 o 
   1   3  30      127.99      127.85      4.30 o 
   2   3  30        0.14        4.10      2.26 o 
   3   3  30      274.46      261.09      5.23 o 
   4   3  30       38.07       44.24      3.13 o 
   5   3  30        3.97       12.80      3.02 o 
   6   3  30        3.17        5.52      2.99 o 
   7   3  30       71.33       81.36      4.31 o 
   8   3  30       17.90       24.69      4.03 o 
   9   3  30        0.45       -2.12      4.07 o 
   0   4  30      549.59      530.13     10.22 o 
   1   4  30      201.86      180.49      4.58 o 
   2   4  30       17.15       12.51      2.83 o 
   3   4  30       85.33       81.27      3.56 o 
   4   4  30        8.74       11.70      2.77 o 
   5   4  30      159.80      143.17      4.59 o 
   6   4  30       19.17       14.95      3.69 o 
   7   4  30       76.94       72.83      4.76 o 
   8   4  30        1.99        8.45      3.85 o 
   1   5  30       15.34       32.90      3.24 o 
   2   5  30        6.25        8.23      2.85 o 
   3   5  30       21.41       20.81      3.09 o 
   4   5  30        8.74       14.97      3.24 o 
   5   5  30       83.45       90.71      4.09 o 
   6   5  30       15.26       11.24      3.33 o 
   7   5  30       77.46       76.65      5.13 o 
   8   5  30       50.44       46.15      5.03 o 
   0   6  30      430.78      404.24     10.88 o 
   1   6  30       84.89       80.51      4.46 o 
   2   6  30       21.56       29.04      3.37 o 
   3   6  30      418.52      406.74      7.22 o 
   4   6  30        2.64        6.00      3.15 o 
   5   6  30       12.65       10.32      3.28 o 
   6   6  30       68.54       69.93      4.38 o 
   7   6  30       49.05       56.84      4.67 o 
   1   7  30      100.34       80.82      4.67 o 
   2   7  30        1.67        1.13      3.26 o 
   3   7  30       67.82       71.26      4.56 o 
   4   7  30        7.18        6.59      3.23 o 
   5   7  30       58.52       61.27      4.65 o 
   6   7  30        5.51        1.61      4.14 o 
   0   8  30       17.57       20.57      5.45 o 
   1   8  30        1.43       -1.46      3.44 o 
   2   8  30       21.58       31.11      3.95 o 
   3   8  30        0.28       -5.09      3.39 o 
   4   8  30       27.32       13.49      4.29 o 
   5   8  30       50.04       62.75      5.39 o 
   1   9  30        0.40        0.96      3.82 o 
   2   9  30        1.15       -4.61      3.59 o 
   3   9  30       44.94       42.05      4.94 o 
   1   1  31      395.33      415.19      5.66 o 
   2   1  31      488.59      497.16      6.77 o 
   3   1  31       42.35       70.05      3.22 o 
   4   1  31       73.39       76.95      3.43 o 
   5   1  31       42.50       41.56      3.01 o 
   6   1  31       98.76       91.39      4.25 o 
   7   1  31       16.80       11.56      3.19 o 
   8   1  31       37.79       37.54      3.73 o 
   9   1  31      133.36      140.54      6.42 o 
   0   2  31        3.59        3.46      3.44 o 
   1   2  31        1.97       31.32      3.10 o 
   2   2  31        4.19        3.75      2.29 o 
   3   2  31       67.47       68.98      3.31 o 
   4   2  31       77.37       71.05      3.37 o 
   5   2  31        8.33       18.77      3.08 o 
   6   2  31        1.51        1.45      2.95 o 
   7   2  31       43.68       46.07      3.80 o 
   8   2  31       27.84       28.74      4.18 o 
   9   2  31       40.89       45.35      4.59 o 
   1   3  31      249.63      283.08      5.26 o 
   2   3  31      700.65      697.75      8.50 o 
   3   3  31       81.30       93.37      3.74 o 
   4   3  31       21.14       14.78      2.78 o 
   5   3  31      196.59      205.20      5.48 o 
   6   3  31       18.94       19.70      3.32 o 
   7   3  31      110.58      135.68      5.15 o 
   8   3  31      160.82      165.84      6.26 o 
   0   4  31       11.91       22.12      6.28 o 
   1   4  31       22.41       18.52      2.97 o 
   2   4  31      103.48       82.18      3.95 o 
   3   4  31        0.25       -2.06      2.70 o 
   4   4  31       32.31       38.51      3.20 o 
   5   4  31      190.16      206.78      5.26 o 
   6   4  31       42.40       48.25      3.87 o 
   7   4  31        0.07        8.69      3.83 o 
   8   4  31        6.91        5.18      3.85 o 
   1   5  31        1.85       -2.06      2.74 o 
   2   5  31      223.41      209.14      6.46 o 
   3   5  31       12.94       12.63      3.09 o 
   4   5  31      185.52      156.78      5.23 o 
   5   5  31        0.92       -1.43      2.82 o 
   6   5  31        0.05        0.46      3.21 o 
   7   5  31       23.13       30.20      4.22 o 
   0   6  31      120.30      142.86      7.61 o 
   1   6  31      107.02      109.27      4.94 o 
   2   6  31        2.79        1.19      3.17 o 
   3   6  31       65.77       70.03      4.10 o 
   4   6  31      163.30      162.33      6.31 o 
   5   6  31       25.99       27.40      3.87 o 
   6   6  31      130.70      132.79      5.72 o 
   7   6  31        1.38       -0.23      3.64 o 
   1   7  31       94.26       91.36      4.87 o 
   2   7  31        7.01        5.62      3.51 o 
   3   7  31       41.22       33.65      3.98 o 
   4   7  31        0.01       -1.27      3.21 o 
   5   7  31       75.44       89.06      5.13 o 
   6   7  31       22.54       19.13      4.46 o 
   0   8  31      171.41      205.68      9.34 o 
   1   8  31       49.75       54.78      4.53 o 
   2   8  31       21.99       27.74      4.05 o 
   3   8  31       36.10       45.07      4.47 o 
   4   8  31       10.44       14.95      4.43 o 
   1   9  31       27.67       41.34      4.51 o 
   0   0  32        0.48       -8.13      6.66 o 
   1   0  32      386.11      395.58      8.51 o 
   2   0  32      398.42      380.22      8.41 o 
   3   0  32       28.25       16.59      3.66 o 
   4   0  32       36.06       42.93      4.26 o 
   5   0  32       52.70       44.01      4.58 o 
   6   0  32       36.56       30.27      4.30 o 
   7   0  32       19.35       32.90      5.42 o 
   8   0  32       43.47       64.29      6.34 o 
   9   0  32        1.18        6.37      5.37 o 
   1   1  32      283.55      302.86      5.63 o 
   2   1  32        1.10       19.96      2.60 o 
   3   1  32        0.01        3.91      2.40 o 
   4   1  32       94.80       97.90      3.70 o 
   5   1  32       69.85       59.66      3.42 o 
   6   1  32       18.81       13.26      3.06 o 
   7   1  32       16.41       17.33      3.28 o 
   8   1  32       25.04       16.29      3.50 o 
   9   1  32        1.39       10.94      4.24 o 
   0   2  32        0.17       -4.88      3.26 o 
   1   2  32       89.97       96.95      3.59 o 
   2   2  32       18.28       16.57      2.68 o 
   3   2  32       29.27       32.88      2.92 o 
   4   2  32       12.38       14.34      2.89 o 
   5   2  32       52.40       50.91      3.58 o 
   6   2  32        6.96        3.58      3.03 o 
   7   2  32       20.93       17.08      3.42 o 
   8   2  32        7.69        2.68      3.77 o 
   1   3  32      288.00      287.20      5.40 o 
   2   3  32       38.93       67.19      3.39 o 
   3   3  32       90.87      100.72      4.17 o 
   4   3  32      124.36      142.28      4.73 o 
   5   3  32       61.73       60.01      3.86 o 
   6   3  32       26.34       33.31      3.60 o 
   7   3  32        8.90        9.35      3.42 o 
   8   3  32       49.62       54.21      4.61 o 
   0   4  32       24.71       31.62      4.17 o 
   1   4  32        2.63       -1.31      2.74 o 
   2   4  32       16.11       20.84      3.05 o 
   3   4  32        5.30        1.68      2.82 o 
   4   4  32      131.37      137.98      4.92 o 
   5   4  32       11.01       19.90      3.36 o 
   6   4  32       10.29       15.88      3.46 o 
   7   4  32        5.51        8.96      3.78 o 
   8   4  32       19.51       14.98      4.06 o 
   1   5  32        0.74        0.27      2.76 o 
   2   5  32        3.59       11.95      3.05 o 
   3   5  32       60.62       73.33      4.69 o 
   4   5  32       74.60       66.76      4.09 o 
   5   5  32        0.06       -0.89      3.06 o 
   6   5  32       37.96       44.45      4.30 o 
   7   5  32       18.65       13.48      3.92 o 
   0   6  32      129.97      134.44     11.59 o 
   1   6  32       33.58       37.87      3.87 o 
   2   6  32       64.83       60.71      4.27 o 
   3   6  32       25.74       21.06      3.43 o 
   4   6  32        5.99       10.38      3.28 o 
   5   6  32        1.11        2.45      3.52 o 
   6   6  32        2.88        3.67      3.76 o 
   1   7  32       16.74       32.37      3.94 o 
   2   7  32       23.51        9.87      3.64 o 
   3   7  32        2.05       -1.52      3.42 o 
   4   7  32       15.03       19.53      3.92 o 
   5   7  32       33.91       48.11      4.54 o 
   0   8  32        2.40        2.22      5.23 o 
   1   8  32        2.43        0.99      3.63 o 
   2   8  32       57.26       59.43      4.81 o 
   3   8  32       11.33       14.40      3.95 o 
   1   1  33       28.40       40.66      3.07 o 
   2   1  33       26.20       19.04      2.67 o 
   3   1  33      109.21      129.95      4.14 o 
   4   1  33       21.80       13.29      2.73 o 
   5   1  33       38.01       35.76      3.12 o 
   6   1  33       12.69       16.51      3.17 o 
   7   1  33       98.20       85.21      4.46 o 
   8   1  33       16.85       25.77      3.87 o 
   0   2  33        0.66        6.85      3.62 o 
   1   2  33      178.44      157.28      4.42 o 
   2   2  33      450.08      451.48      7.06 o 
   3   2  33       70.16       65.03      3.39 o 
   4   2  33       16.98       20.40      3.13 o 
   5   2  33       14.17       11.45      3.07 o 
   6   2  33      113.20      104.12      4.58 o 
   7   2  33        4.58        1.15      3.18 o 
   8   2  33        1.11       -3.81      3.75 o 
   1   3  33      137.00      129.66      4.19 o 
   2   3  33      185.06      179.90      5.06 o 
   3   3  33      215.62      208.90      5.74 o 
   4   3  33       69.39       75.09      3.99 o 
   5   3  33        9.33       16.53      3.27 o 
   6   3  33      119.15      114.65      4.86 o 
   7   3  33        2.06        0.40      3.30 o 
   8   3  33        4.77        2.40      3.80 o 
   0   4  33      195.17      228.34      7.31 o 
   1   4  33       51.82       41.67      3.40 o 
   2   4  33        0.12       -3.92      2.75 o 
   3   4  33       11.53        8.40      3.12 o 
   4   4  33        5.64        5.97      3.27 o 
   5   4  33      211.72      214.07      6.14 o 
   6   4  33        1.98        7.70      3.41 o 
   7   4  33        7.65       14.00      4.04 o 
   1   5  33       52.28       59.28      4.17 o 
   2   5  33      214.04      201.87      5.66 o 
   3   5  33       34.01       33.11      3.58 o 
   4   5  33       19.10       21.24      3.38 o 
   5   5  33        4.91        5.80      3.48 o 
   6   5  33       25.81       14.71      4.19 o 
   7   5  33        6.83        4.88      3.93 o 
   0   6  33      199.32      202.31     11.11 o 
   1   6  33       53.72       63.74      4.46 o 
   2   6  33       18.53       22.23      3.73 o 
   3   6  33        8.99        3.03      3.17 o 
   4   6  33       16.24       16.13      3.47 o 
   5   6  33       66.70       84.47      5.14 o 
   6   6  33       36.74       40.76      4.86 o 
   1   7  33        0.00       -0.66      3.46 o 
   2   7  33       93.60       86.92      4.91 o 
   3   7  33        9.53        9.23      3.79 o 
   4   7  33       48.33       49.67      4.46 o 
   5   7  33        0.21        0.99      3.85 o 
   0   8  33        2.72       -4.72      5.20 o 
   1   8  33       62.58       69.10      4.93 o 
   2   8  33       58.59       66.16      4.82 o 
   3   8  33        1.19        0.44      3.71 o 
   0   0  34      272.50      318.46     17.50 o 
   1   0  34      123.90      111.42      6.27 o 
   2   0  34       55.45       68.96      4.74 o 
   3   0  34        4.81        8.58      3.66 o 
   4   0  34      830.39      781.00     13.30 o 
   5   0  34       67.22       55.11      4.88 o 
   6   0  34        0.03       -5.46      3.64 o 
   7   0  34        5.83        9.48      5.04 o 
   8   0  34       84.69       83.65      7.12 o 
   1   1  34        0.63       -1.03      2.59 o 
   2   1  34       15.18       15.93      2.91 o 
   3   1  34        0.27        5.77      2.60 o 
   4   1  34       32.72       37.61      3.22 o 
   5   1  34        0.08       -4.05      2.70 o 
   6   1  34       14.77       14.19      3.19 o 
   7   1  34        0.21        2.22      3.19 o 
   8   1  34        9.64       16.62      3.92 o 
   0   2  34     1443.88     1479.46     20.41 o 
   1   2  34       12.87       18.62      2.92 o 
   2   2  34      120.09      129.14      4.45 o 
   3   2  34       49.93       44.90      3.46 o 
   4   2  34        7.17        5.99      2.93 o 
   5   2  34        0.89       -2.19      2.86 o 
   6   2  34       66.21       75.09      4.20 o 
   7   2  34       20.77       22.81      3.66 o 
   8   2  34        1.41        2.84      3.80 o 
   1   3  34        0.17        3.33      2.66 o 
   2   3  34       35.07       39.11      3.65 o 
   3   3  34       67.35       75.47      4.33 o 
   4   3  34      141.68      147.49      5.92 o 
   5   3  34       70.03       73.81      4.12 o 
   6   3  34        9.30       14.50      3.49 o 
   7   3  34        3.79        0.19      3.37 o 
   0   4  34      378.17      403.30      9.36 o 
   1   4  34       35.19       25.75      3.24 o 
   2   4  34        7.00        2.51      2.98 o 
   3   4  34       11.95        6.16      3.29 o 
   4   4  34        2.43       -3.10      3.14 o 
   5   4  34        7.92        7.58      3.48 o 
   6   4  34       23.31       31.76      3.85 o 
   7   4  34       15.73       25.17      4.24 o 
   1   5  34        0.00        1.65      3.30 o 
   2   5  34      132.34      161.90      5.32 o 
   3   5  34       50.43       50.66      3.91 o 
   4   5  34       50.79       54.89      4.24 o 
   5   5  34       14.84        8.98      3.60 o 
   6   5  34       20.29       14.45      4.40 o 
   0   6  34       26.42       29.50      5.56 o 
   1   6  34       14.59       19.71      3.74 o 
   2   6  34      193.86      183.27      6.07 o 
   3   6  34        0.65        1.86      3.44 o 
   4   6  34      151.81      171.13      6.21 o 
   5   6  34       46.88       49.10      4.60 o 
   1   7  34        9.38        5.93      3.74 o 
   2   7  34      161.47      184.40      6.28 o 
   3   7  34        0.37        1.69      3.81 o 
   4   7  34        0.01        1.37      4.13 o 
   0   8  34       16.83       13.81      5.67 o 
   1   8  34        5.34        4.59      3.90 o 
   1   1  35      174.64      184.51      4.90 o 
   2   1  35       73.51       70.29      3.76 o 
   3   1  35        1.16       -2.29      2.80 o 
   4   1  35      104.41      115.38      4.21 o 
   5   1  35        0.02       -4.12      2.97 o 
   6   1  35        9.55        4.07      3.20 o 
   7   1  35       57.39       70.58      4.38 o 
   0   2  35       55.93      149.61     13.72 o 
   1   2  35       14.94       16.51      3.01 o 
   2   2  35      202.68      207.48      5.32 o 
   3   2  35      103.54      114.60      4.93 o 
   4   2  35       82.92       81.98      4.44 o 
   5   2  35       81.75       87.97      4.37 o 
   6   2  35       19.91       17.86      3.52 o 
   7   2  35        0.11       -0.12      3.29 o 
   1   3  35       45.30       43.69      3.31 o 
   2   3  35        0.94       -2.36      3.11 o 
   3   3  35      289.18      308.45      6.96 o 
   4   3  35       55.95       63.99      4.41 o 
   5   3  35       29.23       25.18      3.88 o 
   6   3  35        1.61       -2.56      3.17 o 
   7   3  35        7.84       10.18      4.00 o 
   0   4  35       21.17       48.25      5.76 o 
   1   4  35       85.72       84.33      4.23 o 
   2   4  35        1.62       -2.75      2.93 o 
   3   4  35       95.98       93.33      4.75 o 
   4   4  35        9.81       11.72      3.57 o 
   5   4  35        7.72       11.14      3.71 o 
   6   4  35       25.35       35.19      4.19 o 
   1   5  35       77.70       74.70      4.61 o 
   2   5  35        1.15        4.60      3.33 o 
   3   5  35        4.82        3.29      3.15 o 
   4   5  35        6.66       16.88      3.74 o 
   5   5  35       33.01       30.94      4.14 o 
   6   5  35        5.82        4.01      4.21 o 
   0   6  35       33.52       27.46      5.72 o 
   1   6  35       14.24       18.31      3.81 o 
   2   6  35        7.18       18.58      3.84 o 
   3   6  35        2.05       -0.06      3.63 o 
   4   6  35        8.62       15.94      3.61 o 
   5   6  35       52.50       60.09      5.17 o 
   1   7  35       29.90       25.74      4.13 o 
   2   7  35        3.21        8.58      3.90 o 
   3   7  35       23.08       27.18      4.28 o 
   0   0  36      102.10       86.04      9.49 o 
   1   0  36       21.30       18.77      4.58 o 
   2   0  36      116.35      130.11      7.01 o 
   3   0  36      186.33      171.30      6.88 o 
   4   0  36      161.75      175.32      6.95 o 
   5   0  36       22.38       19.89      4.32 o 
   6   0  36      167.28      204.51      9.00 o 
   7   0  36       65.33       79.56      7.16 o 
   1   1  36       27.88       29.81      3.47 o 
   2   1  36       17.00       21.57      3.10 o 
   3   1  36      130.07      125.02      4.63 o 
   4   1  36        0.06       10.54      3.10 o 
   5   1  36       33.22       28.91      3.53 o 
   6   1  36       16.69       15.14      3.45 o 
   7   1  36       55.03       60.13      4.73 o 
   0   2  36       51.34       71.43      5.87 o 
   1   2  36       97.15       83.28      4.05 o 
   2   2  36       82.96      106.39      4.35 o 
   3   2  36       18.70       20.25      3.64 o 
   4   2  36      103.95      112.50      4.96 o 
   5   2  36      100.47      100.28      5.00 o 
   6   2  36       41.57       53.05      4.07 o 
   7   2  36       26.64       37.16      4.01 o 
   1   3  36        8.55       13.76      3.32 o 
   2   3  36       19.63       26.78      4.23 o 
   3   3  36       16.33       22.67      3.59 o 
   4   3  36        3.97        6.66      3.51 o 
   5   3  36        1.49        7.29      3.63 o 
   6   3  36        0.00       -1.92      3.52 o 
   0   4  36      123.84      126.92      7.51 o 
   1   4  36       90.94       77.76      4.14 o 
   2   4  36       10.51        9.80      3.41 o 
   3   4  36        5.03        2.83      3.35 o 
   4   4  36       91.95       99.84      5.07 o 
   5   4  36      100.93      112.99      5.36 o 
   6   4  36       13.20       26.49      4.02 o 
   1   5  36       65.20       56.15      4.29 o 
   2   5  36       63.55       77.37      4.74 o 
   3   5  36       41.49       45.96      4.20 o 
   4   5  36       44.63       55.04      4.45 o 
   5   5  36       55.80       58.96      4.68 o 
   0   6  36       54.64       50.32      6.91 o 
   1   6  36       43.81       44.42      4.25 o 
   2   6  36        9.09        9.00      3.80 o 
   3   6  36        0.09       -2.94      3.56 o 
   4   6  36       17.11       15.53      4.29 o 
   1   7  36       70.25       78.66      5.12 o 
   2   7  36       42.90       48.40      4.73 o 
   1   1  37      169.82      170.76      5.43 o 
   2   1  37       39.56       59.78      4.08 o 
   3   1  37      156.39      167.34      5.26 o 
   4   1  37        2.87       -0.10      3.31 o 
   5   1  37       34.83       34.70      3.70 o 
   6   1  37        0.25        3.11      3.42 o 
   0   2  37       34.61       28.29      5.16 o 
   1   2  37        6.50        5.19      3.17 o 
   2   2  37       36.88       36.46      3.58 o 
   3   2  37        1.71        1.85      3.33 o 
   4   2  37        1.51        9.95      3.55 o 
   5   2  37       35.73       45.53      4.30 o 
   6   2  37        3.93        6.90      3.77 o 
   1   3  37      202.27      201.93      6.16 o 
   2   3  37        0.57        4.05      3.33 o 
   3   3  37        0.34       -2.70      3.31 o 
   4   3  37       22.81       28.39      3.98 o 
   5   3  37       30.93       44.61      4.32 o 
   6   3  37        8.34        9.89      3.81 o 
   0   4  37      136.65      118.27      7.43 o 
   1   4  37        0.85        7.86      3.66 o 
   2   4  37       20.91       19.98      3.55 o 
   3   4  37       11.19        6.58      3.47 o 
   4   4  37        0.63       12.75      3.79 o 
   5   4  37       68.27       86.92      5.14 o 
   1   5  37       12.67       14.40      3.63 o 
   2   5  37        4.23        1.07      3.64 o 
   3   5  37      128.93      156.33      6.62 o 
   4   5  37       18.29       24.95      4.12 o 
   0   6  37       75.39       74.17      7.49 o 
   1   6  37        9.35       11.11      3.71 o 
   2   6  37        2.98        2.52      3.71 o 
   3   6  37        1.04        3.67      4.14 o 
   0   0  38      722.35      752.23     21.35 o 
   1   0  38      101.98      120.53      9.21 o 
   2   0  38        2.87        1.90      4.68 o 
   3   0  38        0.01        0.74      4.59 o 
   4   0  38       27.85       27.58      5.64 o 
   5   0  38       29.96       24.88      5.76 o 
   6   0  38      192.03      217.81      9.49 o 
   1   1  38        1.09       10.98      3.42 o 
   2   1  38       10.67       14.89      3.56 o 
   3   1  38       43.14       62.86      4.27 o 
   4   1  38        1.11        2.88      3.45 o 
   5   1  38       19.74       22.70      3.97 o 
   6   1  38       18.23       22.36      3.79 o 
   0   2  38      169.71      172.69      7.92 o 
   1   2  38       15.20       28.07      3.72 o 
   2   2  38       48.59       56.88      4.52 o 
   3   2  38       10.50       12.98      3.56 o 
   4   2  38       38.65       33.52      4.10 o 
   5   2  38        0.00        3.09      3.59 o 
   6   2  38       68.24       72.92      4.96 o 
   1   3  38       17.82       28.06      3.97 o 
   2   3  38        0.03       -3.63      3.28 o 
   3   3  38       39.98       43.90      4.19 o 
   4   3  38        4.01       10.39      3.88 o 
   5   3  38        0.16        6.17      3.71 o 
   0   4  38        6.56       12.11      5.66 o 
   1   4  38        1.38       -0.10      3.55 o 
   2   4  38       30.34       30.49      3.92 o 
   3   4  38        7.84        7.05      3.62 o 
   4   4  38       87.14       83.61      4.99 o 
   5   4  38        5.46       14.61      3.90 o 
   1   5  38        0.14       -4.29      3.64 o 
   2   5  38       36.09       38.29      4.49 o 
   3   5  38        0.31        8.56      4.08 o 
   4   5  38        0.90        2.04      3.74 o 
   0   6  38        8.10        2.45      6.15 o 
   1   6  38       12.45        7.01      3.78 o 
   2   6  38       35.76       39.58      4.77 o 
   1   1  39       15.42       19.64      3.68 o 
   2   1  39        2.11        8.00      3.58 o 
   3   1  39      353.87      331.40      7.90 o 
   4   1  39      110.17      108.23      5.55 o 
   5   1  39        1.28        6.87      3.67 o 
   0   2  39       25.75       41.37      5.72 o 
   1   2  39      212.58      221.94      6.26 o 
   2   2  39       17.09       15.91      3.88 o 
   3   2  39       35.37       46.15      4.26 o 
   4   2  39       24.93       27.33      4.01 o 
   5   2  39        3.61        6.33      3.74 o 
   1   3  39       12.84       11.72      3.86 o 
   2   3  39       10.29       10.45      3.65 o 
   3   3  39      192.17      196.16      6.32 o 
   4   3  39        1.04        3.73      3.63 o 
   5   3  39        1.52        3.09      3.69 o 
   0   4  39       25.67       28.13      6.46 o 
   1   4  39       30.31       34.17      4.37 o 
   2   4  39       65.00       72.70      4.69 o 
   3   4  39        5.35        4.28      3.68 o 
   4   4  39       28.41       39.78      4.37 o 
   1   5  39       14.93        8.51      3.96 o 
   2   5  39        1.41        5.23      4.09 o 
   3   5  39       38.24       42.84      4.79 o 
   0   0  40        3.84        6.80      7.14 o 
   1   0  40       66.47       87.42      6.81 o 
   2   0  40       21.91       14.95      5.33 o 
   3   0  40       24.29       26.92      5.47 o 
   4   0  40       25.19       33.26      6.87 o 
   5   0  40        1.19        4.81      6.53 o 
   1   1  40       22.76       23.51      3.88 o 
   2   1  40       14.49       10.74      4.04 o 
   3   1  40       19.01       36.58      4.42 o 
   4   1  40        1.21        2.75      3.80 o 
   5   1  40        0.33        0.50      3.81 o 
   0   2  40      105.36      100.43      7.00 o 
   1   2  40       38.00       60.58      4.77 o 
   2   2  40       15.06       16.96      4.13 o 
   3   2  40        0.03        6.04      3.98 o 
   4   2  40        8.89        9.43      3.78 o 
   1   3  40        4.79        7.86      3.81 o 
   2   3  40        0.79        0.20      3.71 o 
   3   3  40        0.12        7.55      3.74 o 
   4   3  40       58.06       61.46      5.00 o 
   0   4  40      175.13      180.50     10.10 o 
   1   4  40       10.16       16.76      4.51 o 
   2   4  40        0.05        0.61      3.90 o 
   3   4  40        4.10       11.18      3.75 o 
   1   5  40       49.94       67.62      5.19 o 
   1   1  41       74.77       71.83      4.60 o 
   2   1  41       88.41      120.06      5.78 o 
   3   1  41        0.92        0.20      3.81 o 
   4   1  41        9.34        6.52      4.06 o 
   0   2  41        9.60       24.01      6.31 o 
   1   2  41       16.53       21.46      4.23 o 
   2   2  41        0.02        0.46      3.73 o 
   3   2  41       27.56       23.61      4.26 o 
   4   2  41       18.11       22.22      4.26 o 
   1   3  41       17.09       19.04      4.51 o 
   2   3  41       25.45       24.76      4.30 o 
   3   3  41        2.09       -1.31      3.82 o 
   0   4  41       16.39       36.10      7.14 o 
   1   4  41        7.68       13.91      4.67 o 
   0   0  42       23.65       29.92      8.24 o 
   1   0  42        2.67        3.73      5.19 o 
   2   0  42       25.99       23.65      5.65 o 
   3   0  42       27.28       22.90      5.64 o 
   1   1  42       21.00       21.89      3.98 o 
   2   1  42        6.72       12.50      4.13 o 
   3   1  42        0.41       -5.21      3.80 o 
   0   2  42       26.42       14.01      6.71 o 
   1   2  42       49.12       65.61      5.05 o 
   2   2  42       27.73       29.11      4.50 o 
   1   3  42       32.59       40.54      5.19 o 
   1   1  43        6.78        6.35      3.80 o 
   0   2  43       16.22       21.94      6.82 o 
                                                 
